# Supplementary material for: Proteins that interact with calgranulin B in the human colon cancer cell line HCT-116
Source: Oncotarget. 2016 Dec 27;8(4):6819–32. doi: 10.18632/oncotarget.14301 (PMC5351672; doi:10.18632/oncotarget.14301)
Supplement: Supplementary file 2 [file oncotarget-08-6819-s002.xlsx]

## Sheet: Sheet1
							1-1				1-2				1-3				1-4				1-5				1-6				1-7				1-8				2-1				2-2				2-3
Accession	Description	ΣCoverage	Σ# Proteins	Σ# Unique Peptides	Σ# Peptides	Σ# PSMs	Score A2	Coverage A2	# Peptides A2	# PSM A2	Score B2	Coverage B2	# Peptides B2	# PSM B2	Score C2	Coverage C2	# Peptides C2	# PSM C2	Score D2	Coverage D2	# Peptides D2	# PSM D2	Score E2	Coverage E2	# Peptides E2	# PSM E2	Score F2	Coverage F2	# Peptides F2	# PSM F2	Score G2	Coverage G2	# Peptides G2	# PSM G2	Score H2	Coverage H2	# Peptides H2	# PSM H2	Score I2	Coverage I2	# Peptides I2	# PSM I2	Score J2	Coverage J2	# Peptides J2	# PSM J2	Score K2	Coverage K2	# Peptides K2
B5BU24	14-3-3 protein beta/alpha OS=Homo sapiens GN=YWHAB PE=2 SV=1 - [B5BU24_HUMAN]	22.76	18	1	6	32	4.27218	6.91	2	2					2.02756	3.25	1	1					2.17257	3.25	1	1	31.7251	10.57	3	14	15.7117	15.04	4	7
P62258	14-3-3 protein epsilon OS=Homo sapiens GN=YWHAE PE=1 SV=1 - [1433E_HUMAN]	38.43	14	8	11	45									2.02756	3.14	1	1					2.17257	3.14	1	1	71.1332	35.69	10	27	8.82441	5.88	2	4
Q04917	14-3-3 protein eta OS=Homo sapiens GN=YWHAH PE=1 SV=4 - [1433F_HUMAN]	18.29	10	1	5	33	2.02153	3.25	1	1					2.02756	3.25	1	1					2.17257	3.25	1	1	31.7251	10.57	3	14	18.484	14.23	4	8
P27348	14-3-3 protein theta OS=Homo sapiens GN=YWHAQ PE=1 SV=1 - [1433T_HUMAN]	22.86	14	1	6	33	8.3423	12.65	3	3	2.3696	5.71	1	1	2.02756	3.27	1	1					2.17257	3.27	1	1	31.7251	10.61	3	14	13.2099	9.39	3	6
P63104	14-3-3 protein zeta/delta OS=Homo sapiens GN=YWHAZ PE=1 SV=1 - [1433Z_HUMAN]	29.39	18	3	7	28	10.6976	19.18	4	4					2.02756	3.27	1	1					2.17257	3.27	1	1	27.43	22.86	5	11	13.1481	16.73	4	6
Q8N3E9	1-phosphatidylinositol 4,5-bisphosphate phosphodiesterase delta-3 OS=Homo sapiens GN=PLCD3 PE=1 SV=3 - [PLCD3_HUMAN]	4.18	2	3	3	4									8.36628	4.18	3	4
A0A0D9SFS3	2-oxoglutarate dehydrogenase, mitochondrial OS=Homo sapiens GN=OGDH PE=1 SV=1 - [A0A0D9SFS3_HUMAN]	17.28	14	19	19	45	6.49036	2.8	3	3	6.26119	2.7	3	3	92.6161	17.28	19	34																													12.1363	3.6	3
M0QZC5	40S ribosomal protein S11 OS=Homo sapiens GN=RPS11 PE=1 SV=1 - [M0QZC5_HUMAN]	8.47	2	1	1	1																													2.56448	8.47	1	1
P62277	40S ribosomal protein S13 OS=Homo sapiens GN=RPS13 PE=1 SV=2 - [RS13_HUMAN]	17.22	3	3	3	6																													8.86233	17.22	3	4
P62263	40S ribosomal protein S14 OS=Homo sapiens GN=RPS14 PE=1 SV=3 - [RS14_HUMAN]	16.56	3	2	2	2																													4.46402	16.56	2	2
I3L3P7	40S ribosomal protein S15a OS=Homo sapiens GN=RPS15A PE=1 SV=1 - [I3L3P7_HUMAN]	17	6	2	2	7																													11.6168	17	2	5
M0R3H0	40S ribosomal protein S16 OS=Homo sapiens GN=RPS16 PE=1 SV=1 - [M0R3H0_HUMAN]	40	8	4	4	4																													10.0575	40	4	4
P62269	40S ribosomal protein S18 OS=Homo sapiens GN=RPS18 PE=1 SV=3 - [RS18_HUMAN]	13.16	1	2	2	2																													5.02393	13.16	2	2
P39019	40S ribosomal protein S19 OS=Homo sapiens GN=RPS19 PE=1 SV=2 - [RS19_HUMAN]	19.31	7	3	3	4																													9.77865	19.31	3	4
H0YEN5	40S ribosomal protein S2 (Fragment) OS=Homo sapiens GN=RPS2 PE=1 SV=1 - [H0YEN5_HUMAN]	25.64	17	6	6	8																					16.7946	25.64	6	7
E5RIP1	40S ribosomal protein S20 OS=Homo sapiens GN=RPS20 PE=1 SV=1 - [E5RIP1_HUMAN]	23.91	3	1	1	2																													4.43014	23.91	1	1
P62266	40S ribosomal protein S23 OS=Homo sapiens GN=RPS23 PE=1 SV=3 - [RS23_HUMAN]	7.69	1	1	1	1																													2.09429	7.69	1	1
P62851	40S ribosomal protein S25 OS=Homo sapiens GN=RPS25 PE=1 SV=1 - [RS25_HUMAN]	15.2	1	2	2	3																													4.6785	15.2	2	2
P42677	40S ribosomal protein S27 OS=Homo sapiens GN=RPS27 PE=1 SV=3 - [RS27_HUMAN]	25	7	2	2	4	4.94951	15.48	1	2	2.03116	9.52	1	1																					2.23061	9.52	1	1
P23396	40S ribosomal protein S3 OS=Homo sapiens GN=RPS3 PE=1 SV=2 - [RS3_HUMAN]	29.63	17	7	7	19																					39.4108	25.93	6	15
B7Z3M5	40S ribosomal protein S3a OS=Homo sapiens GN=RPS3A PE=2 SV=1 - [B7Z3M5_HUMAN]	17.71	15	4	4	4																					8.67238	17.71	4	4
M0QZN2	40S ribosomal protein S5 OS=Homo sapiens GN=RPS5 PE=1 SV=1 - [M0QZN2_HUMAN]	17.91	5	3	4	7																									14.3738	17.91	4	7
B5MCP9	40S ribosomal protein S7 OS=Homo sapiens GN=RPS7 PE=1 SV=1 - [B5MCP9_HUMAN]	10.7	2	2	2	2																									4.45428	10.7	2	2
Q5JR95	40S ribosomal protein S8 OS=Homo sapiens GN=RPS8 PE=1 SV=1 - [Q5JR95_HUMAN]	13.3	3	2	2	2																									4.51461	13.3	2	2
H0Y3T6	45 kDa calcium-binding protein (Fragment) OS=Homo sapiens GN=SDF4 PE=1 SV=1 - [H0Y3T6_HUMAN]	10.7	4	2	2	2																	4.74028	10.7	2	2
F8VS58	60S acidic ribosomal protein P0 (Fragment) OS=Homo sapiens GN=RPLP0 PE=1 SV=1 - [F8VS58_HUMAN]	27.27	17	3	3	10																					21.4972	27.27	3	8
H7C123	60S ribosomal protein L10 (Fragment) OS=Homo sapiens GN=RPL10 PE=1 SV=1 - [H7C123_HUMAN]	13.19	8	1	1	1																									2.38321	13.19	1	1
H3BTH3	60S ribosomal protein L13 OS=Homo sapiens GN=RPL13 PE=1 SV=1 - [H3BTH3_HUMAN]	15.87	5	1	1	1																									2.23274	15.87	1	1
J3KRB3	60S ribosomal protein L17 (Fragment) OS=Homo sapiens GN=RPL17 PE=3 SV=3 - [J3KRB3_HUMAN]	14.73	12	2	2	2																									5.23929	14.73	2	2
G3V203	60S ribosomal protein L18 OS=Homo sapiens GN=RPL18 PE=1 SV=1 - [G3V203_HUMAN]	35.37	9	5	5	10																									26.0745	35.37	5	10
G3V1B3	60S ribosomal protein L21 OS=Homo sapiens GN=RPL21 PE=1 SV=1 - [G3V1B3_HUMAN]	17.24	4	1	1	1																									3.4226	17.24	1	1
C9JYQ9	60S ribosomal protein L22-like 1 OS=Homo sapiens GN=RPL22L1 PE=1 SV=1 - [C9JYQ9_HUMAN]	19.83	3	2	2	2																													5.43138	19.83	2	2
J3KTJ3	60S ribosomal protein L23 OS=Homo sapiens GN=RPL23 PE=1 SV=1 - [J3KTJ3_HUMAN]	12.35	3	1	1	4	4.45971	12.35	1	2
K7EMA7	60S ribosomal protein L23a OS=Homo sapiens GN=RPL23A PE=1 SV=1 - [K7EMA7_HUMAN]	18.57	7	1	1	1																									2.57859	18.57	1	1
C9JXB8	60S ribosomal protein L24 OS=Homo sapiens GN=RPL24 PE=1 SV=1 - [C9JXB8_HUMAN]	24.79	3	3	3	6																									14.9895	24.79	3	6
J3KTJ8	60S ribosomal protein L26 (Fragment) OS=Homo sapiens GN=RPL26 PE=4 SV=6 - [J3KTJ8_HUMAN]	8.33	10	1	1	1																													2.0884	8.33	1	1
K7ERY7	60S ribosomal protein L27 OS=Homo sapiens GN=RPL27 PE=1 SV=1 - [K7ERY7_HUMAN]	20	4	1	1	5																													9.8197	20	1	4
E9PJD9	60S ribosomal protein L27a OS=Homo sapiens GN=RPL27A PE=1 SV=1 - [E9PJD9_HUMAN]	12.09	6	1	1	2																													2.51544	12.09	1	1
E5RJH3	60S ribosomal protein L30 OS=Homo sapiens GN=RPL30 PE=1 SV=1 - [E5RJH3_HUMAN]	21.43	3	1	1	2																													4.69138	21.43	1	2
B8ZZK4	60S ribosomal protein L31 OS=Homo sapiens GN=RPL31 PE=1 SV=1 - [B8ZZK4_HUMAN]	11.39	7	1	1	3																													6.5717	11.39	1	3
F2Z388	60S ribosomal protein L35 OS=Homo sapiens GN=RPL35 PE=1 SV=1 - [F2Z388_HUMAN]	14.58	3	2	2	3																													6.89841	14.58	2	3
C9K025	60S ribosomal protein L35a (Fragment) OS=Homo sapiens GN=RPL35A PE=1 SV=1 - [C9K025_HUMAN]	12.77	2	1	1	1																													2.65705	12.77	1	1
P63173	60S ribosomal protein L38 OS=Homo sapiens GN=RPL38 PE=1 SV=2 - [RL38_HUMAN]	32.86	4	2	2	11	2.42009	18.57	1	1																									20.5641	14.29	1	9
P36578	60S ribosomal protein L4 OS=Homo sapiens GN=RPL4 PE=1 SV=5 - [RL4_HUMAN]	20.61	10	7	7	15	2.37532	2.81	1	1	2.14504	2.81	1	1	2.73501	2.58	1	1					32.8348	20.61	7	10
Q02878	60S ribosomal protein L6 OS=Homo sapiens GN=RPL6 PE=1 SV=3 - [RL6_HUMAN]	11.46	6	4	4	4																					8.84427	11.46	4	4
A8MUD9	60S ribosomal protein L7 OS=Homo sapiens GN=RPL7 PE=1 SV=1 - [A8MUD9_HUMAN]	11.06	6	3	3	8																					7.88485	11.06	3	3
P62424	60S ribosomal protein L7a OS=Homo sapiens GN=RPL7A PE=1 SV=2 - [RL7A_HUMAN]	23.68	4	6	6	8																					15.1863	23.68	6	7
E9PP36	60S ribosomal protein L8 OS=Homo sapiens GN=RPL8 PE=1 SV=1 - [E9PP36_HUMAN]	12.16	6	2	2	13									2.31994	7.43	1	1	2.21047	7.43	1	1					12.5165	12.16	2	5	8.26019	7.43	1	3
P11021	78 kDa glucose-regulated protein OS=Homo sapiens GN=HSPA5 PE=1 SV=2 - [GRP78_HUMAN]	31.19	5	16	19	67	6.10319	4.13	2	2	10.4938	6.42	4	4	108.314	29.36	18	41	34.6602	8.41	5	12																	4.39679	1.68	1	2	2.24196	1.68	1	1	4.90172	3.82	2
A0A0J9YWL0	Absent in melanoma 1 protein OS=Homo sapiens GN=AIM1 PE=4 SV=1 - [A0A0J9YWL0_HUMAN]	11.31	8	18	18	35	55.8358	11.31	18	19	6.64795	1.45	3	3	19.7811	3.19	6	8																					9.27396	2.3	4	4	2.02714	0.61	1	1
Q8N556	Actin filament-associated protein 1 OS=Homo sapiens GN=AFAP1 PE=1 SV=2 - [AFAP1_HUMAN]	3.7	3	3	3	5	4.31997	2.47	2	2	2.13635	1.23	1	1	4.81011	2.47	2	2
Q53GB6	Actin related protein 2/3 complex subunit 1A variant (Fragment) OS=Homo sapiens PE=2 SV=1 - [Q53GB6_HUMAN]	2.74	2	1	1	1																					2.26785	2.74	1	1
P68032	Actin, alpha cardiac muscle 1 OS=Homo sapiens GN=ACTC1 PE=1 SV=1 - [ACTC_HUMAN]	44.56	37	5	21	1463	175.05	28.12	10	62	225.596	30.24	11	78	512.944	30.24	11	179	135.327	28.12	10	51	1135.89	44.56	21	374	631.192	32.36	14	210	6.8373	9.02	3	3	9.70385	9.02	3	4	34.5467	18.83	6	13	29.5288	15.92	5	11	139.17	20.95	8
K7EM38	Actin, cytoplasmic 2 (Fragment) OS=Homo sapiens GN=ACTG1 PE=1 SV=1 - [K7EM38_HUMAN]	78.95	20	1	11	1162	140.053	54.89	7	47	162.643	54.89	7	55	419.074	54.89	7	141	148.098	54.89	7	53	844.367	78.95	11	264	542.352	59.4	8	174	4.77049	21.8	2	2	7.16401	17.29	2	3	33.5875	46.62	5	12	35.0999	38.35	4	12	197.077	46.62	6
J3QSX6	Actin-binding LIM protein 1 OS=Homo sapiens GN=ABLIM1 PE=1 SV=2 - [J3QSX6_HUMAN]	24.69	9	6	6	7									2.00707	2.24	1	1					18.9069	24.69	6	6
Q562M3	Actin-like protein (Fragment) OS=Homo sapiens GN=ACT PE=3 SV=1 - [Q562M3_HUMAN]	63.11	19	1	4	335	60.6931	39.81	2	17	168.024	39.81	2	41	75.4514	10.68	1	24	2.70938	10.68	1	1	584.542	45.63	3	137	103.493	39.81	2	33
Q562R0	Actin-like protein (Fragment) OS=Homo sapiens GN=ACT PE=3 SV=1 - [Q562R0_HUMAN]	33.98	15	1	3	198	27.7571	10.68	1	9	41.6463	10.68	1	13	75.4514	10.68	1	24	2.70938	10.68	1	1	197.33	16.5	2	63	102.448	28.16	2	33
Q562V5	Actin-like protein (Fragment) OS=Homo sapiens GN=ACT PE=3 SV=1 - [Q562V5_HUMAN]	52.43	10	1	3	196	25.6021	17.48	1	7	19.7315	17.48	1	6	67.253	17.48	1	19	56.6062	17.48	1	19	156.019	52.43	3	45	80.318	17.48	1	20	2.75963	17.48	1	1					8.97459	17.48	1	3	18.4823	17.48	1	6	76.4111	17.48	1
Q562X2	Actin-like protein (Fragment) OS=Homo sapiens GN=ACT PE=3 SV=1 - [Q562X2_HUMAN]	63.11	35	1	4	221	27.7571	10.68	1	9	41.6463	10.68	1	13	78.0681	28.16	2	25	2.70938	10.68	1	1	237.733	63.11	4	75	104.634	28.16	2	34
P61160	Actin-related protein 2 OS=Homo sapiens GN=ACTR2 PE=1 SV=1 - [ARP2_HUMAN]	25.63	13	7	8	28																	54.6385	25.63	8	19
O15143	Actin-related protein 2/3 complex subunit 1B OS=Homo sapiens GN=ARPC1B PE=1 SV=3 - [ARC1B_HUMAN]	19.09	7	6	6	20																					37.4454	16.4	5	12
O15144	Actin-related protein 2/3 complex subunit 2 OS=Homo sapiens GN=ARPC2 PE=1 SV=1 - [ARPC2_HUMAN]	21.67	7	6	6	14																					31.7147	21.67	6	12
P59998	Actin-related protein 2/3 complex subunit 4 OS=Homo sapiens GN=ARPC4 PE=1 SV=3 - [ARPC4_HUMAN]	16.07	7	3	3	9																													19.8141	16.07	3	9
O15511	Actin-related protein 2/3 complex subunit 5 OS=Homo sapiens GN=ARPC5 PE=1 SV=3 - [ARPC5_HUMAN]	7.95	1	1	1	1																													2.11677	7.95	1	1
B3KPC7	Actin-related protein 2/3 complex subunit 5 OS=Homo sapiens PE=2 SV=1 - [B3KPC7_HUMAN]	7.84	2	1	1	8																													18.5226	7.84	1	8
P61158	Actin-related protein 3 OS=Homo sapiens GN=ACTR3 PE=1 SV=3 - [ARP3_HUMAN]	43.06	13	14	14	25																	44.0565	32.06	9	17
Q709F0	Acyl-CoA dehydrogenase family member 11 OS=Homo sapiens GN=ACAD11 PE=1 SV=2 - [ACD11_HUMAN]	4.23	4	3	3	3									7.54464	4.23	3	3
B3KPA6	Acyl-Coenzyme A dehydrogenase, very long chain, isoform CRA_e OS=Homo sapiens GN=ACADVL PE=2 SV=1 - [B3KPA6_HUMAN]	5.18	6	3	3	5													10.8428	5.18	3	5
Q9Y305	Acyl-coenzyme A thioesterase 9, mitochondrial OS=Homo sapiens GN=ACOT9 PE=1 SV=2 - [ACOT9_HUMAN]	6.83	5	3	3	3																	7.17681	6.83	3	3
D3DV75	Adenosine deaminase, RNA-specific, isoform CRA_b OS=Homo sapiens GN=ADAR PE=4 SV=1 - [D3DV75_HUMAN]	1.69	5	1	1	2	2.68851	1.69	1	1	2.41334	1.69	1	1
P05141	ADP/ATP translocase 2 OS=Homo sapiens GN=SLC25A5 PE=1 SV=7 - [ADT2_HUMAN]	32.21	4	3	11	53	19.2833	12.08	4	8	8.51684	8.39	3	4									5.12711	7.05	2	2	58.739	32.21	11	24	2.12306	2.68	1	1					4.43619	6.71	2	2	2.14085	3.02	1	1
P12236	ADP/ATP translocase 3 OS=Homo sapiens GN=SLC25A6 PE=1 SV=4 - [ADT3_HUMAN]	27.52	8	1	9	36	12.0639	8.39	3	5	8.51684	8.39	3	4									5.12711	7.05	2	2	36.6229	27.52	9	15	2.12306	2.68	1	1					2.2689	3.02	1	1	2.14085	3.02	1	1
A8MQ02	Afadin OS=Homo sapiens GN=MLLT4 PE=1 SV=2 - [A8MQ02_HUMAN]	1.46	7	2	2	3	5.53876	1.46	2	2																													2.00072	0.73	1	1
Q6NUM7	AGPAT5 protein (Fragment) OS=Homo sapiens GN=AGPAT5 PE=2 SV=1 - [Q6NUM7_HUMAN]	4.21	3	2	2	2																					3.99405	4.21	2	2
Q02952	A-kinase anchor protein 12 OS=Homo sapiens GN=AKAP12 PE=1 SV=4 - [AKA12_HUMAN]	11	4	13	13	17	40.5891	11	13	15																													4.84742	0.62	1	2
Q9Y2D5	A-kinase anchor protein 2 OS=Homo sapiens GN=AKAP2 PE=1 SV=3 - [AKAP2_HUMAN]	4.31	5	3	3	6	7.16427	4.31	3	3	7.27213	4.31	3	3
Q9ULX6	A-kinase anchor protein 8-like OS=Homo sapiens GN=AKAP8L PE=1 SV=3 - [AKP8L_HUMAN]	2.01	1	1	1	1					2.15746	2.01	1	1
F6KPG5	Albumin (Fragment) OS=Homo sapiens PE=2 SV=1 - [F6KPG5_HUMAN]	13.68	14	9	9	80	27.8383	5.47	3	8	48.849	7.35	5	15	11.7326	4.27	2	4	16.0838	7.01	4	6	3.5631	2.56	1	1	4.92273	2.56	1	2									9.68456	3.93	3	4	18.4213	3.93	2	6
U3PXP0	Alpha globin chain (Fragment) OS=Homo sapiens GN=HBA2 PE=3 SV=1 - [U3PXP0_HUMAN]	17.65	9	1	1	1													2.12543	17.65	1	1
P12814	Alpha-actinin-1 OS=Homo sapiens GN=ACTN1 PE=1 SV=2 - [ACTN1_HUMAN]	38.12	29	13	32	271	23.4161	8.97	7	9	104.805	17.71	13	36	527.346	36.88	31	170	2.33272	0.9	1	1	4.71337	1.35	1	2	2.25655	1.35	1	1													9.79359	3.7	3	4	127.823	12.33	10
O43707	Alpha-actinin-4 OS=Homo sapiens GN=ACTN4 PE=1 SV=2 - [ACTN4_HUMAN]	64.11	20	47	66	734	84.6167	33.04	23	29	294.29	52.69	41	96	1484.71	62.02	64	441	2.33272	0.88	1	1	6.99618	2.52	2	3	2.25655	1.32	1	1													16.9772	7.24	6	7	458.205	38.64	31
E7EV99	Alpha-adducin OS=Homo sapiens GN=ADD1 PE=1 SV=1 - [E7EV99_HUMAN]	4.27	10	2	2	3					2.26531	1.9	1	1	4.75306	4.27	2	2
P06733	Alpha-enolase OS=Homo sapiens GN=ENO1 PE=1 SV=2 - [ENOA_HUMAN]	5.76	3	2	2	2																	5.103	5.76	2	2
Q4VCS5	Angiomotin OS=Homo sapiens GN=AMOT PE=1 SV=1 - [AMOT_HUMAN]	1.75	4	1	2	2	4.8117	1.75	2	2
Q8IY63	Angiomotin-like protein 1 OS=Homo sapiens GN=AMOTL1 PE=1 SV=1 - [AMOL1_HUMAN]	6.9	13	4	6	6	18.0034	6.9	6	6
Q9P0K7	Ankycorbin OS=Homo sapiens GN=RAI14 PE=1 SV=2 - [RAI14_HUMAN]	14.08	12	12	12	15	36.8747	14.08	12	13																													4.04812	1.94	2	2
P04083	Annexin A1 OS=Homo sapiens GN=ANXA1 PE=1 SV=2 - [ANXA1_HUMAN]	39.02	6	12	12	24	68.5506	39.02	12	21																	5.05549	5.49	2	2
P07355	Annexin A2 OS=Homo sapiens GN=ANXA2 PE=1 SV=2 - [ANXA2_HUMAN]	53.98	27	22	22	135	30.7265	35.99	10	11	28.9683	27.43	9	10	14.2284	19.47	5	5	7.11589	8.85	3	3	13.6316	15.63	4	5	201.342	47.79	19	71									4.73246	5.9	2	2	14.7892	17.11	5	6	2.22767	2.65	1
A0A087WV66	Antigen KI-67 OS=Homo sapiens GN=MKI67 PE=1 SV=1 - [A0A087WV66_HUMAN]	2.37	2	3	3	3	7.49741	2.37	3	3
H0UID5	AP complex subunit beta OS=Homo sapiens GN=AP2B1 PE=3 SV=1 - [H0UID5_HUMAN]	6.21	19	5	5	7									15.7527	6.21	5	6																													2.23353	1.07	1
O95782	AP-2 complex subunit alpha-1 OS=Homo sapiens GN=AP2A1 PE=1 SV=3 - [AP2A1_HUMAN]	10.24	3	7	9	10									21.3016	9.11	8	9																													2.02603	1.13	1
A0A0G2JQM1	AP-2 complex subunit alpha-2 (Fragment) OS=Homo sapiens GN=AP2A2 PE=1 SV=1 - [A0A0G2JQM1_HUMAN]	7.41	18	3	5	6									14.0366	7.41	5	6
A0A087WY71	AP-2 complex subunit mu OS=Homo sapiens GN=AP2M1 PE=1 SV=1 - [A0A087WY71_HUMAN]	20.97	15	8	8	8																	20.4301	20.97	8	8
Q8TDB0	Apolipoprotein A-1 A175P variant (Fragment) OS=Homo sapiens PE=4 SV=1 - [Q8TDB0_HUMAN]	22	4	1	1	1
O95831	Apoptosis-inducing factor 1, mitochondrial OS=Homo sapiens GN=AIFM1 PE=1 SV=1 - [AIFM1_HUMAN]	1.79	1	1	1	1													2.05722	1.79	1	1
Q59GY3	Arginine/serine-rich splicing factor 6 variant (Fragment) OS=Homo sapiens PE=2 SV=1 - [Q59GY3_HUMAN]	6.45	14	2	2	3									2.10003	3.23	1	1					2.22457	3.23	1	1	2.17283	3.23	1	1
Q9NVT9	Armadillo repeat-containing protein 1 OS=Homo sapiens GN=ARMC1 PE=1 SV=1 - [ARMC1_HUMAN]	4.26	1	1	1	1																					2.16541	4.26	1	1
Q12797	Aspartyl/asparaginyl beta-hydroxylase OS=Homo sapiens GN=ASPH PE=1 SV=3 - [ASPH_HUMAN]	2.77	1	2	2	2									4.51769	2.77	2	2
P25705	ATP synthase subunit alpha, mitochondrial OS=Homo sapiens GN=ATP5A1 PE=1 SV=1 - [ATPA_HUMAN]	15.73	8	7	7	8																	18.4306	13.92	6	6
H0YH81	ATP synthase subunit beta (Fragment) OS=Homo sapiens GN=ATP5B PE=1 SV=1 - [H0YH81_HUMAN]	25.14	5	7	7	10																	28.7278	25.14	7	10
B4DL14	ATP synthase subunit gamma OS=Homo sapiens PE=2 SV=1 - [B4DL14_HUMAN]	8.8	4	2	2	5																					10.8478	8.8	2	4
H7C086	ATP synthase subunit O, mitochondrial (Fragment) OS=Homo sapiens GN=ATP5O PE=4 SV=1 - [H7C086_HUMAN]	18.92	4	1	1	1																									2.95	18.92	1	1
Q8NBU5	ATPase family AAA domain-containing protein 1 OS=Homo sapiens GN=ATAD1 PE=1 SV=1 - [ATAD1_HUMAN]	5.82	2	2	2	7									2.04249	2.49	1	1	8.82361	5.82	2	4					5.00713	5.82	2	2
H0Y2W2	ATPase family AAA domain-containing protein 3A (Fragment) OS=Homo sapiens GN=ATAD3A PE=1 SV=1 - [H0Y2W2_HUMAN]	18.88	5	3	11	30					29.5912	13.81	8	12	2.28724	1.92	1	1	33.1947	17.31	10	13																					2.13018	1.4	1	1
Q5T9A4	ATPase family AAA domain-containing protein 3B OS=Homo sapiens GN=ATAD3B PE=1 SV=1 - [ATD3B_HUMAN]	13.73	3	1	9	26					31.2053	12.5	8	13	2.28724	1.7	1	1	21.7731	10.34	7	9																					2.13018	1.23	1	1
Q08211	ATP-dependent RNA helicase A OS=Homo sapiens GN=DHX9 PE=1 SV=4 - [DHX9_HUMAN]	22.68	4	25	25	50					121.154	22.68	25	44																													14.9492	3.46	4	6
A0A0D9SFB3	ATP-dependent RNA helicase DDX3X OS=Homo sapiens GN=DDX3X PE=1 SV=1 - [A0A0D9SFB3_HUMAN]	18.28	15	9	10	19	9.82385	7.66	4	4	7.783	5.47	3	3	7.83424	6.09	3	3	15.1743	6.56	4	6																	2.36575	1.88	1	1	2.33283	1.88	1	1
R4GNA5	ATP-dependent zinc metalloprotease YME1L1 (Fragment) OS=Homo sapiens GN=YME1L1 PE=1 SV=1 - [R4GNA5_HUMAN]	4.94	6	1	1	1													2.28537	4.94	1	1
O95817	BAG family molecular chaperone regulator 3 OS=Homo sapiens GN=BAG3 PE=1 SV=3 - [BAG3_HUMAN]	2.26	2	1	1	1									2.0297	2.26	1	1
E9PHY5	Band 4.1-like protein 2 OS=Homo sapiens GN=EPB41L2 PE=1 SV=1 - [E9PHY5_HUMAN]	7.49	17	5	5	5					13.0409	7.49	5	5
A0A087X2B5	Basigin (Fragment) OS=Homo sapiens GN=BSG PE=1 SV=1 - [A0A087X2B5_HUMAN]	17.19	10	3	3	3																	8.3353	17.19	3	3
Q70T18	BBF2H7/FUS protein (Fragment) OS=Homo sapiens PE=2 SV=1 - [Q70T18_HUMAN]	5.73	11	1	1	2													4.18634	5.73	1	2
E9PJA7	Bcl-2-associated transcription factor 1 OS=Homo sapiens GN=BCLAF1 PE=1 SV=1 - [E9PJA7_HUMAN]	3.64	7	1	1	1					2.28647	3.64	1	1
Q53G99	Beta actin variant (Fragment) OS=Homo sapiens PE=2 SV=1 - [Q53G99_HUMAN]	77.07	70	1	33	2210	274.61	50.4	16	89	402.091	52.53	17	122	580.155	44.8	16	198	248.956	42.4	14	89	2890.05	75.47	31	754	781.033	60.8	20	252	18.7519	20	6	7	19.6414	12.53	4	7	57.1796	29.87	9	21	62.542	26.93	8	22	244.045	33.87	12
Q9UE89	Beta-actin (Fragment) OS=Homo sapiens PE=2 SV=1 - [Q9UE89_HUMAN]	87.32	1	1	7	330	46.3325	54.93	4	16	51.0262	54.93	4	18	81.2525	54.93	3	31	28.45	54.93	3	12	498.37	87.32	7	132	80.6307	54.93	3	27					2.53984	15.49	1	1	4.45017	15.49	1	2	7.20522	15.49	1	3	12.85	25.35	2
Q562R1	Beta-actin-like protein 2 OS=Homo sapiens GN=ACTBL2 PE=1 SV=2 - [ACTBL_HUMAN]	31.12	11	3	13	654	68.4001	14.1	5	24	88.4002	18.09	6	32	208.303	18.09	6	75	71.8827	15.96	5	27	572.56	31.12	13	189	264.383	18.62	8	88	4.82644	6.12	2	2					8.11033	7.18	2	3	8.00702	9.04	2	3	51.9437	15.96	5
Q9UM85	Beta-globin protein (Fragment) OS=Homo sapiens GN=beta-globin PE=4 SV=1 - [Q9UM85_HUMAN]	58.82	52	1	1	2	2.01858	58.82	1	1																									2.41653	58.82	1	1
Q4G0D9	BOP1 protein (Fragment) OS=Homo sapiens GN=BOP1 PE=2 SV=1 - [Q4G0D9_HUMAN]	3.35	7	2	2	3					2.65537	1.76	1	1	5.08174	3.35	2	2
I3L3C6	Brain-specific angiogenesis inhibitor 1-associated protein 2 (Fragment) OS=Homo sapiens GN=BAIAP2 PE=1 SV=1 - [I3L3C6_HUMAN]	10.65	8	2	2	3													4.38099	10.65	2	2
F8WBL2	Bystin OS=Homo sapiens GN=BYSL PE=1 SV=1 - [F8WBL2_HUMAN]	6.7	2	1	1	1																	2.52567	6.7	1	1
Q6P714	C14orf49 protein OS=Homo sapiens GN=C14orf49 PE=2 SV=1 - [Q6P714_HUMAN]	16.67	3	1	1	1	2.36585	16.67	1	1
S4R468	Calcium uniporter protein, mitochondrial (Fragment) OS=Homo sapiens GN=MCU PE=1 SV=1 - [S4R468_HUMAN]	5.99	2	1	1	1																					2.6175	5.99	1	1
E9PBG7	Calcium/calmodulin-dependent protein kinase type II subunit delta OS=Homo sapiens GN=CAMK2D PE=1 SV=1 - [E9PBG7_HUMAN]	31.45	15	10	13	42	21.7407	11.13	5	8	10.184	6.84	3	4	4.00934	3.32	2	2					59.7302	31.45	13	20													2.16658	1.56	1	1	4.21601	3.71	2	2	2.01591	1.95	1
Q9BRL5	CALM3 protein OS=Homo sapiens PE=1 SV=1 - [Q9BRL5_HUMAN]	37.41	17	5	5	26																													80.072	37.41	5	26
G3V3D8	Calmin OS=Homo sapiens GN=CLMN PE=1 SV=1 - [G3V3D8_HUMAN]	8.25	3	1	1	1					2.2087	8.25	1	1
Q8WU40	CAMK2G protein (Fragment) OS=Homo sapiens GN=CAMK2G PE=1 SV=2 - [Q8WU40_HUMAN]	26.49	16	6	9	21	25.5973	20.31	7	10													26.738	13.91	5	9													2.36647	2.65	1	1
B1AK87	Capping protein (Actin filament) muscle Z-line, beta, isoform CRA_a OS=Homo sapiens GN=CAPZB PE=1 SV=1 - [B1AK87_HUMAN]	56.15	7	15	15	89	33.1849	34.23	8	12	13.6998	19.62	5	5	22.4589	25.77	5	9	10.3632	12.69	3	4					74.9412	56.15	14	28	28.8263	26.54	6	11					2.38689	3.85	1	1	4.15987	3.85	1	2
E9PLA9	Caprin-1 (Fragment) OS=Homo sapiens GN=CAPRIN1 PE=1 SV=1 - [E9PLA9_HUMAN]	5.91	6	1	1	1									2.02714	5.91	1	1
P48729	Casein kinase I isoform alpha OS=Homo sapiens GN=CSNK1A1 PE=1 SV=2 - [KC1A_HUMAN]	24.93	16	8	8	24																					56.3019	24.93	8	22
H0Y2N6	Casein kinase I isoform delta (Fragment) OS=Homo sapiens GN=CSNK1D PE=4 SV=1 - [H0Y2N6_HUMAN]	20.83	15	2	2	2																	5.81505	20.83	2	2
Q9Y6M4	Casein kinase I isoform gamma-3 OS=Homo sapiens GN=CSNK1G3 PE=1 SV=2 - [KC1G3_HUMAN]	3.13	1	1	1	1																	2.76924	3.13	1	1
E7EU96	Casein kinase II subunit alpha OS=Homo sapiens GN=CSNK2A1 PE=1 SV=1 - [E7EU96_HUMAN]	6.49	8	2	2	2																	4.96745	6.49	2	2
Q03135	Caveolin-1 OS=Homo sapiens GN=CAV1 PE=1 SV=4 - [CAV1_HUMAN]	17.98	8	3	3	13	10.1346	10.11	2	4																					11.9174	7.87	1	4	2.75403	4.49	1	1
A0A087X1N2	CCAAT/enhancer-binding protein zeta OS=Homo sapiens GN=CEBPZ PE=1 SV=1 - [A0A087X1N2_HUMAN]	3.41	4	3	3	4					9.86991	3.41	3	4
Q7Z759	CCT8 protein OS=Homo sapiens GN=CCT8 PE=2 SV=1 - [Q7Z759_HUMAN]	2.01	3	1	1	1													2.15677	2.01	1	1
Q6YHK3	CD109 antigen OS=Homo sapiens GN=CD109 PE=1 SV=2 - [CD109_HUMAN]	11.76	1	16	16	33					56.7567	10.59	14	22																													26.4267	4.64	8	11
H0YD13	CD44 antigen OS=Homo sapiens GN=CD44 PE=1 SV=2 - [H0YD13_HUMAN]	29.13	17	6	6	20	12.4356	20.87	4	5	21.6119	29.13	6	8	2.7745	6.31	1	1																									14.0886	16.99	3	6
E9PNW4	CD59 glycoprotein OS=Homo sapiens GN=CD59 PE=1 SV=1 - [E9PNW4_HUMAN]	22.22	4	2	2	2																													4.961	22.22	2	2
B3KM36	cDNA FLJ10153 fis, clone HEMBA1003417, highly similar to BAG family molecular chaperone regulator 2 OS=Homo sapiens PE=2 SV=1 - [B3KM36_HUMAN]	36.97	3	7	7	19																	5.53435	9.48	2	2					32.6109	36.97	7	12
B3KM46	cDNA FLJ10269 fis, clone HEMBB1001068, highly similar to Liprin-beta-2 OS=Homo sapiens PE=2 SV=1 - [B3KM46_HUMAN]	5.53	11	1	1	1	2.41793	5.53	1	1
B3KM81	cDNA FLJ10471 fis, clone NT2RP2000045, highly similar to DnaJ homolog subfamily A member 3, mitochondrial OS=Homo sapiens PE=2 SV=1 - [B3KM81_HUMAN]	21.63	4	7	7	12																	31.2272	21.63	7	11
B3KMR5	cDNA FLJ12434 fis, clone NT2RM1000037, highly similar to Homo sapiens KIAA0690 protein OS=Homo sapiens PE=2 SV=1 - [B3KMR5_HUMAN]	2.39	3	3	3	3					7.03226	2.39	3	3
B3KN82	cDNA FLJ13913 fis, clone Y79AA1000231, highly similar to Nucleolar protein NOP5 OS=Homo sapiens PE=2 SV=1 - [B3KN82_HUMAN]	15.67	4	6	6	11					4.80858	5.36	2	2	2.5561	2.15	1	1	19.4321	12.45	5	8
B3KNB4	cDNA FLJ14168 fis, clone NT2RP2001440, highly similar to 14-3-3 protein gamma OS=Homo sapiens PE=2 SV=1 - [B3KNB4_HUMAN]	17.81	10	2	6	33	2.02153	3.24	1	1					2.02756	3.24	1	1					2.17257	3.24	1	1	33.9869	14.98	4	15	18.2069	13.77	5	8
B3KNC3	cDNA FLJ14222 fis, clone NT2RP3003992, highly similar to Nucleolar complex protein 2 homolog OS=Homo sapiens PE=2 SV=1 - [B3KNC3_HUMAN]	5.47	4	4	4	5									11.1567	5.47	4	5
B3KVN0	cDNA FLJ16785 fis, clone NT2RI2015342, highly similar to Solute carrier family 2, facilitated glucose transporter member 1 OS=Homo sapiens PE=2 SV=1 - [B3KVN0_HUMAN]	4.33	6	2	2	7					2.24528	2.4	1	1	4.7307	4.33	2	2	4.51835	4.33	2	2	2.80397	2.4	1	1
Q6ZNZ8	cDNA FLJ26816 fis, clone PRS06437 OS=Homo sapiens PE=2 SV=1 - [Q6ZNZ8_HUMAN]	4.72	3	2	2	2									4.47838	4.72	2	2
Q96DP0	cDNA FLJ31479 fis, clone NT2NE2001634, moderately similar to NADH-UBIQUINONE OXIDOREDUCTASE 9 KD SUBUNIT (EC 1.6.5.3) OS=Homo sapiens PE=2 SV=1 - [Q96DP0_HUMAN]	2.85	1	1	1	1													2.08083	2.85	1	1
B3KPV5	cDNA FLJ32300 fis, clone PROST2002227, highly similar to U3 small nucleolar ribonucleoprotein protein MPP10 (Fragment) OS=Homo sapiens PE=2 SV=1 - [B3KPV5_HUMAN]	3.78	2	2	2	2									5.14372	3.78	2	2
B3KS36	cDNA FLJ35376 fis, clone SKMUS2004044, highly similar to Homo sapiens ribosomal protein L3 (RPL3), transcript variant 2, mRNA OS=Homo sapiens PE=2 SV=1 - [B3KS36_HUMAN]	13.56	13	5	5	5																	13.1791	13.56	5	5
B3KS60	cDNA FLJ35566 fis, clone SPLEN2005474, highly similar to Homo sapiens CCR4-NOT transcription complex, subunit 1 (CNOT1), transcript variant 1, mRNA OS=Homo sapiens PE=2 SV=1 - [B3KS60_HUMAN]	3.18	6	1	1	1	2.30903	3.18	1	1
B3KSK3	cDNA FLJ36473 fis, clone THYMU2016840, highly similar to Death-associated protein kinase 3 (EC 2.7.11.1) OS=Homo sapiens PE=2 SV=1 - [B3KSK3_HUMAN]	6.81	3	1	1	2					2.6901	6.81	1	1									3.25217	6.81	1	1
B3KSZ4	cDNA FLJ37346 fis, clone BRAMY2021310, highly similar to Transcriptional repressor p66 beta OS=Homo sapiens PE=2 SV=1 - [B3KSZ4_HUMAN]	7.25	6	4	4	7									2.05519	1.85	1	1	11.8923	7.25	4	5
B3KTZ6	cDNA FLJ39001 fis, clone NT2RI2022584, highly similar to Pescadillo homolog 1 OS=Homo sapiens PE=2 SV=1 - [B3KTZ6_HUMAN]	3.56	5	2	2	2													4.55455	3.56	2	2
B3KUF5	cDNA FLJ39747 fis, clone SMINT2017432, highly similar to Target of Myb protein 1 OS=Homo sapiens PE=2 SV=1 - [B3KUF5_HUMAN]	4.8	4	1	1	3													4.94256	4.8	1	2
Q8N1H4	cDNA FLJ40872 fis, clone TUTER2000283, highly similar to Homo sapiens transformer-2-beta (SFRS10) gene OS=Homo sapiens PE=2 SV=1 - [Q8N1H4_HUMAN]	9.52	7	2	2	2																	5.39005	9.52	2	2
B3KVX6	cDNA FLJ41699 fis, clone HCHON2004776, highly similar to Homo sapiens cytoskeleton-associated protein 4 (CKAP4), mRNA OS=Homo sapiens PE=2 SV=1 - [B3KVX6_HUMAN]	3.26	12	1	2	2	2.18653	1.15	1	1									2.12593	2.11	1	1
Q6ZU36	cDNA FLJ44024 fis, clone TESTI4026524, moderately similar to Chromodomain helicase-DNA-binding protein 4 OS=Homo sapiens PE=2 SV=1 - [Q6ZU36_HUMAN]	1.94	10	1	1	1	2.68904	1.94	1	1
B3KX47	cDNA FLJ44733 fis, clone BRACE3026290, highly similar to Lethal(2) giant larvae protein homolog 2 OS=Homo sapiens PE=2 SV=1 - [B3KX47_HUMAN]	3.39	4	3	3	3									7.54885	3.39	3	3
B3KX99	cDNA FLJ45019 fis, clone BRAWH3015825 OS=Homo sapiens PE=2 SV=1 - [B3KX99_HUMAN]	2.1	2	1	1	14	2.00797	2.1	1	1	2.06774	2.1	1	1									13.4438	2.1	1	6	4.37301	2.1	1	2
B3KXS7	cDNA FLJ45975 fis, clone PLACE7018479, highly similar to 182 kDa tankyrase 1-binding protein OS=Homo sapiens PE=2 SV=1 - [B3KXS7_HUMAN]	1.12	2	1	1	1	2.2852	1.12	1	1
B4DF78	cDNA FLJ50462, highly similar to Disks large homolog 1 OS=Homo sapiens PE=2 SV=1 - [B4DF78_HUMAN]	1.7	5	1	1	1									2.2373	1.7	1	1
B7Z3Y3	cDNA FLJ50557, highly similar to Homo sapiens microtubule-associated protein 7 (MAP7), mRNA OS=Homo sapiens PE=2 SV=1 - [B7Z3Y3_HUMAN]	2.32	5	1	1	1									2.51076	2.32	1	1
B7Z5M1	cDNA FLJ50625, highly similar to Importin beta-1 subunit OS=Homo sapiens PE=2 SV=1 - [B7Z5M1_HUMAN]	5.15	6	3	3	3									6.9933	5.15	3	3
B4DLF0	cDNA FLJ50795, highly similar to Cadherin-3 OS=Homo sapiens PE=2 SV=1 - [B4DLF0_HUMAN]	6.07	2	4	4	7	5.23302	3.36	2	2	4.75317	3.23	2	2	6.59863	4.13	3	3
B4DQZ7	cDNA FLJ50838, highly similar to Apoptotic chromatin condensation inducer in thenucleus (Fragment) OS=Homo sapiens PE=2 SV=1 - [B4DQZ7_HUMAN]	2.55	7	3	3	3					6.68856	2.55	3	3
B7Z7U2	cDNA FLJ50916, highly similar to Rho guanine nucleotide exchange factor 11 OS=Homo sapiens PE=2 SV=1 - [B7Z7U2_HUMAN]	3.73	2	4	4	4	8.50532	3.73	4	4
B4DZP5	cDNA FLJ51165, highly similar to DNA damage-binding protein 1 OS=Homo sapiens PE=2 SV=1 - [B4DZP5_HUMAN]	2.3	7	2	2	2									4.23429	2.3	2	2
B7Z553	cDNA FLJ51266, highly similar to Vitronectin OS=Homo sapiens PE=2 SV=1 - [B7Z553_HUMAN]	7.01	2	1	1	2																	4.90322	7.01	1	2
B4DUL5	cDNA FLJ51625, highly similar to Ubiquinol-cytochrome-c reductase complex coreprotein I, mitochondrial (EC 1.10.2.2) OS=Homo sapiens PE=2 SV=1 - [B4DUL5_HUMAN]	40	3	8	8	9																	29.67	40	8	9
B4DE30	cDNA FLJ51711, highly similar to T-complex protein 1 subunit epsilon OS=Homo sapiens PE=2 SV=1 - [B4DE30_HUMAN]	2.15	11	1	1	1													2.08444	2.15	1	1
B4DZC0	cDNA FLJ51771, highly similar to SWI/SNF-related matrix-associatedactin-dependent regulator of chromatin subfamily A member5 (EC 3.6.1.-) OS=Homo sapiens PE=2 SV=1 - [B4DZC0_HUMAN]	5.33	9	5	5	6					13.4949	5.33	5	6
B7Z4V2	cDNA FLJ51907, highly similar to Stress-70 protein, mitochondrial OS=Homo sapiens PE=2 SV=1 - [B7Z4V2_HUMAN]	18.2	11	9	10	26					5.28658	3.91	2	2	16.5101	7.07	4	7	29.3364	18.2	10	12																									6.44543	4.51	3
B4DPW9	cDNA FLJ51929, highly similar to Plastin-3 OS=Homo sapiens PE=2 SV=1 - [B4DPW9_HUMAN]	28.19	17	11	15	31									2.34862	2.32	1	1	71.2931	28.19	15	28
B4DFH8	cDNA FLJ52270, highly similar to Fragile X mental retardation 1 protein OS=Homo sapiens PE=2 SV=1 - [B4DFH8_HUMAN]	3.15	22	1	1	2	2.55069	3.15	1	1					2.45423	3.15	1	1
B4DDV4	cDNA FLJ52530, highly similar to Tumor protein D54 OS=Homo sapiens PE=2 SV=1 - [B4DDV4_HUMAN]	8.92	5	1	1	2																					4.71349	8.92	1	2
B4DMM2	cDNA FLJ52566, highly similar to Polymerase delta-interacting protein 3 OS=Homo sapiens PE=2 SV=1 - [B4DMM2_HUMAN]	6.99	5	1	1	1																	3.49767	6.99	1	1
B4DN39	cDNA FLJ53065, highly similar to T-complex protein 1 subunit zeta OS=Homo sapiens PE=2 SV=1 - [B4DN39_HUMAN]	3.08	6	1	1	1																	2.2031	3.08	1	1
B4DWV9	cDNA FLJ53108, highly similar to Guanine nucleotide-binding protein alpha-13 subunit OS=Homo sapiens PE=2 SV=1 - [B4DWV9_HUMAN]	9.38	8	2	3	27	2.38163	3.13	1	1	5.89834	3.13	1	2	10.9666	3.13	1	4	4.83017	3.13	1	2	13.5053	9.38	3	5	10.541	3.13	1	4									2.04125	3.13	1	1	2.36462	3.13	1	1	2.45749	3.13	1
B4DS83	cDNA FLJ53179, highly similar to Nucleolar protein 10 OS=Homo sapiens PE=2 SV=1 - [B4DS83_HUMAN]	2.19	2	1	1	1									2.44279	2.19	1	1
B7Z600	cDNA FLJ53180, highly similar to Cullin-3 OS=Homo sapiens PE=2 SV=1 - [B7Z600_HUMAN]	1.45	3	1	1	1
B4DSC8	cDNA FLJ53181, highly similar to Probable global transcription activator SNF2L2 (EC 3.6.1.-) (Fragment) OS=Homo sapiens PE=2 SV=1 - [B4DSC8_HUMAN]	1.82	11	1	1	1					2.36035	1.82	1	1
B7Z8W3	cDNA FLJ53272, highly similar to Homo sapiens LIM domain 7 (LMO7), mRNA OS=Homo sapiens PE=2 SV=1 - [B7Z8W3_HUMAN]	16.63	14	17	17	22					48.9765	16.63	17	19																													7.55738	1.8	2	3
B7Z2X4	cDNA FLJ53327, highly similar to Gelsolin OS=Homo sapiens PE=2 SV=1 - [B7Z2X4_HUMAN]	26.52	15	18	18	74	4.67467	3.69	2	2	17.076	9.22	5	7	143.021	26.52	18	48																													49.3264	13.76	9
B4DM22	cDNA FLJ53357, highly similar to 26S proteasome non-ATPase regulatory subunit 2 OS=Homo sapiens PE=2 SV=1 - [B4DM22_HUMAN]	3	5	2	2	2									5.24951	3	2	2
B4DGN8	cDNA FLJ53377, highly similar to Procollagen-lysine, 2-oxoglutarate 5-dioxygenase 1 (EC 1.14.11.4) OS=Homo sapiens PE=2 SV=1 - [B4DGN8_HUMAN]	1.59	3	1	1	1									2.3854	1.59	1	1
B4DWF8	cDNA FLJ53414, highly similar to Nuclear pore complex protein Nup98-Nup96precursor OS=Homo sapiens PE=2 SV=1 - [B4DWF8_HUMAN]	1.35	4	1	1	2									4.39769	1.35	1	2
B4E0E1	cDNA FLJ53442, highly similar to Poly (ADP-ribose) polymerase 1 (EC 2.4.2.30) OS=Homo sapiens PE=2 SV=1 - [B4E0E1_HUMAN]	21.05	8	15	15	34					34.83	13.29	10	13	49.7077	18.03	13	19																									2.07231	1.01	1	1	2.63012	1.31	1
B4DKU3	cDNA FLJ53449, highly similar to rRNA methyltransferase 3 (EC 2.1.1.-) OS=Homo sapiens PE=2 SV=1 - [B4DKU3_HUMAN]	3.31	2	2	2	2									4.68104	3.31	2	2
B4DPZ5	cDNA FLJ53495, highly similar to Polymerase I and transcript release factor OS=Homo sapiens PE=2 SV=1 - [B4DPZ5_HUMAN]	22.04	4	7	7	10																	28.7489	19.01	6	9
B4DWY1	cDNA FLJ53611, highly similar to Homo sapiens pericentriolar material 1 (PCM1), mRNA OS=Homo sapiens PE=2 SV=1 - [B4DWY1_HUMAN]	1.72	10	1	1	1	2.45897	1.72	1	1
B4DG42	cDNA FLJ53753, highly similar to Myeloid-associated differentiation marker OS=Homo sapiens PE=2 SV=1 - [B4DG42_HUMAN]	7.37	6	2	2	8					2.0465	3.51	1	1	2.01985	3.51	1	1									2.14957	3.51	1	1	9.64382	7.37	2	4
B4DRR0	cDNA FLJ53910, highly similar to Keratin, type II cytoskeletal 6A OS=Homo sapiens PE=2 SV=1 - [B4DRR0_HUMAN]	49.16	14	12	33	362	85.7366	27.1	16	31	30.5184	10.65	7	11	32.7851	5.23	4	13	107.001	7.1	6	39	282.931	41.31	26	99	46.5431	5.23	4	16	17.2301	4.86	3	7	29.8712	5.23	4	10	4.56255	1.68	2	2					7.14621	3.36	2
B4DRH6	cDNA FLJ54509, highly similar to Trifunctional enzyme subunit alpha, mitochondrial OS=Homo sapiens PE=2 SV=1 - [B4DRH6_HUMAN]	8.93	5	6	6	12									23.7944	8.93	6	9	2.55933	1.95	1	1																									4.20044	2.93	2
B4E0B9	cDNA FLJ54526, highly similar to 5'-3' exoribonuclease 2 (EC 3.1.11.-) OS=Homo sapiens PE=2 SV=1 - [B4E0B9_HUMAN]	1.95	4	1	1	1									2.46389	1.95	1	1
B4DU00	cDNA FLJ54547, highly similar to Alpha-1 catenin (Cadherin-associated protein) OS=Homo sapiens PE=2 SV=1 - [B4DU00_HUMAN]	27.27	30	21	21	39					2.16742	1.25	1	1	84.9576	27.27	21	34																													8.81872	4.73	3
B4DUQ1	cDNA FLJ54552, highly similar to Heterogeneous nuclear ribonucleoprotein K OS=Homo sapiens PE=2 SV=1 - [B4DUQ1_HUMAN]	21.41	10	8	8	13					4.14169	6.61	2	2					13.7699	11.62	5	6	10.2268	10.93	4	4
B4DDX2	cDNA FLJ54590, highly similar to KH domain-containing, RNA-binding, signaltransduction-associated protein 1 OS=Homo sapiens PE=2 SV=1 - [B4DDX2_HUMAN]	3.31	3	1	1	1													2.91598	3.31	1	1
B7Z2E2	cDNA FLJ54671, highly similar to Calcium-binding mitochondrial carrier protein Aralar2 OS=Homo sapiens PE=2 SV=1 - [B7Z2E2_HUMAN]	1.41	5	1	1	1													2.0153	1.41	1	1
B4DVK5	cDNA FLJ54759, highly similar to DNA replication licensing factor MCM5 OS=Homo sapiens PE=2 SV=1 - [B4DVK5_HUMAN]	3.16	7	1	1	1									2.0538	3.16	1	1
B4E3I0	cDNA FLJ55017, highly similar to Caldesmon OS=Homo sapiens PE=2 SV=1 - [B4E3I0_HUMAN]	10.58	10	2	2	3					2.41887	3.85	1	1	4.6558	10.58	2	2
B4DW52	cDNA FLJ55253, highly similar to Actin, cytoplasmic 1 OS=Homo sapiens PE=2 SV=1 - [B4DW52_HUMAN]	74.93	49	1	27	1734	221.143	47.84	13	70	339.658	50.14	14	100	399.76	41.79	13	133	208.146	39.19	11	74	2520.08	73.49	26	634	537.357	57.35	16	172	16.7411	18.44	5	6	14.8561	10.09	3	5	49.4055	25.65	7	18	59.9958	25.65	7	21	200.868	29.97	9
B4E091	cDNA FLJ55438, highly similar to Splicing factor 3 subunit 1 OS=Homo sapiens PE=2 SV=1 - [B4E091_HUMAN]	1.16	2	1	1	1									2.13314	1.16	1	1
B4E0S6	cDNA FLJ55635, highly similar to pre-mRNA-splicing factorATP-dependent RNA helicase DHX15 (EC 3.6.1.-) OS=Homo sapiens PE=2 SV=1 - [B4E0S6_HUMAN]	5.61	2	4	4	4									10.6387	5.61	4	4
B4DYY5	cDNA FLJ55671, highly similar to Ubiquitin-associated protein 2-like OS=Homo sapiens PE=2 SV=1 - [B4DYY5_HUMAN]	3.15	9	3	3	4					9.36172	3.15	3	4
B4DP04	cDNA FLJ55732, highly similar to Homo sapiens DnaJ (Hsp40) homolog, subfamily C, member 10 (DNAJC10), mRNA OS=Homo sapiens PE=2 SV=1 - [B4DP04_HUMAN]	3.41	4	2	2	2									4.07414	3.41	2	2
B4DRW1	cDNA FLJ55805, highly similar to Keratin, type II cytoskeletal 4 OS=Homo sapiens PE=2 SV=1 - [B4DRW1_HUMAN]	62.24	17	31	39	156	338.023	59.92	37	110	6.4528	3.38	2	3	13.5241	3.38	2	6	4.3292	1.48	1	2	36.9805	7.59	5	14	1.89363	1.48	1	1	1.88957	1.48	1	1	4.6458	3.38	2	2	2.17747	1.48	1	1
B4E3T6	cDNA FLJ56405, highly similar to Epidermal growth factor receptor kinase substrate 8 OS=Homo sapiens PE=2 SV=1 - [B4E3T6_HUMAN]	13.17	8	8	8	8									18.5737	13.17	8	8
B4DZ87	cDNA FLJ57240, highly similar to Mitochondrial proteins import receptor OS=Homo sapiens PE=2 SV=1 - [B4DZ87_HUMAN]	2.2	2	1	1	1													2.36908	2.2	1	1
B4E1Q7	cDNA FLJ57294, highly similar to Lipoamide acyltransferase component of branched-chain alpha-keto acid dehydrogenase complex, mitochondrial (EC 2.3.1.168) OS=Homo sapiens PE=2 SV=1 - [B4E1Q7_HUMAN]	3.99	3	1	1	1																	2.85219	3.99	1	1
B7Z4V9	cDNA FLJ57541, highly similar to Skeletal muscle and kidney-enriched inositol phosphatase (EC 3.1.3.56) OS=Homo sapiens PE=2 SV=1 - [B7Z4V9_HUMAN]	14.33	8	4	4	6																	16.5803	14.33	4	6
B4DPN7	cDNA FLJ57553, highly similar to SPFH domain-containing protein 1 OS=Homo sapiens PE=2 SV=1 - [B4DPN7_HUMAN]	9.05	7	2	2	2									2.14541	3.88	1	1					3.01679	5.17	1	1
B4DV47	cDNA FLJ57893, highly similar to Parafibromin OS=Homo sapiens PE=2 SV=1 - [B4DV47_HUMAN]	3.16	2	1	1	1													2.02151	3.16	1	1
B4DRE8	cDNA FLJ58164, highly similar to Elongation factor 2 OS=Homo sapiens PE=2 SV=1 - [B4DRE8_HUMAN]	2.18	4	1	1	5	2.4306	2.18	1	1	2.41971	2.18	1	1	7.05298	2.18	1	3
B4E3E6	cDNA FLJ58832, highly similar to Heterogeneous nuclear ribonucleoprotein A3 OS=Homo sapiens PE=2 SV=1 - [B4E3E6_HUMAN]	26.32	9	5	7	15																	28.654	23.84	5	8	14.072	9.6	4	6
B4DNG2	cDNA FLJ59357, highly similar to Probable ATP-dependent RNA helicase DDX5 (EC 3.6.1.-) OS=Homo sapiens PE=2 SV=1 - [B4DNG2_HUMAN]	19.67	10	6	10	25	7.9283	6.62	3	3	5.30888	4.23	2	2					38.824	17.65	9	16																	2.26579	2.21	1	1	2.79917	2.21	1	1	2.01159	2.21	1
B4DSW9	cDNA FLJ59415, highly similar to Beta-catenin OS=Homo sapiens PE=2 SV=1 - [B4DSW9_HUMAN]	22.28	6	10	14	44	17.0414	3.81	2	5	26.59	7.62	5	9	56.2962	16.08	10	21	2.42692	1.41	1	1																	7.21119	1.41	1	3	7.24357	1.41	1	3	4.83389	3.1	2
B4DUP0	cDNA FLJ59433, highly similar to Elongation factor 1-gamma OS=Homo sapiens PE=2 SV=1 - [B4DUP0_HUMAN]	4.85	3	1	1	1																	2.29706	4.85	1	1
B7Z2Z1	cDNA FLJ59523, highly similar to Scaffold attachment factor B OS=Homo sapiens PE=2 SV=1 - [B7Z2Z1_HUMAN]	8.51	12	5	5	6	14.8599	8.51	5	5	2.16348	1.11	1	1
B4DPK2	cDNA FLJ59729, highly similar to DnaJ homolog subfamily C member 11 OS=Homo sapiens PE=2 SV=1 - [B4DPK2_HUMAN]	14.59	7	7	7	15													36.2502	14.59	7	15
B4E0W3	cDNA FLJ60386, moderately similar to Signal-induced proliferation-associated protein 1 OS=Homo sapiens PE=2 SV=1 - [B4E0W3_HUMAN]	4.26	4	3	3	11	11.3871	2.66	2	4	5.02527	2.45	2	2	2.49995	1.6	1	1																					9.25504	0.85	1	4
B4DHA6	cDNA FLJ60526, highly similar to Probable rRNA-processing protein EBP2 OS=Homo sapiens PE=2 SV=1 - [B4DHA6_HUMAN]	18.25	4	2	2	2																	5.74797	18.25	2	2
B4DEC6	cDNA FLJ61214, highly similar to Acid sphingomyelinase-like phosphodiesterase 3b (EC 3.1.4.-) OS=Homo sapiens PE=2 SV=1 - [B4DEC6_HUMAN]	4.02	4	1	1	1																	2.68948	4.02	1	1
A8K964	cDNA FLJ75071, highly similar to Homo sapiens pinin, desmosome associated protein (PNN), mRNA OS=Homo sapiens PE=2 SV=1 - [A8K964_HUMAN]	2.79	4	2	2	2									4.29183	2.79	2	2
A8K651	cDNA FLJ75700, highly similar to Homo sapiens complement component 1, q subcomponent binding protein (C1QBP), nuclear gene encoding mitochondrial protein, mRNA OS=Homo sapiens PE=2 SV=1 - [A8K651_HUMAN]	10.28	4	2	2	2																					5.11057	10.28	2	2
A8KA33	cDNA FLJ76690, highly similar to Homo sapiens neuronal protein isoform a mRNA OS=Homo sapiens PE=2 SV=1 - [A8KA33_HUMAN]	6.18	2	3	3	4	11.4747	6.18	3	4
A8K330	cDNA FLJ77055, highly similar to Homo sapiens WD repeat domain 75 (WDR75), mRNA (Fragment) OS=Homo sapiens PE=2 SV=1 - [A8K330_HUMAN]	2.46	2	2	2	3									6.66339	2.46	2	3
A8KAK1	cDNA FLJ77398, highly similar to Homo sapiens UDP-glucose ceramide glucosyltransferase-like 1, transcript variant 2, mRNA OS=Homo sapiens PE=2 SV=1 - [A8KAK1_HUMAN]	0.65	2	1	1	1					2.2017	0.65	1	1
A8K590	cDNA FLJ77456, highly similar to Homo sapiens interleukin enhancer binding factor 3, 90kDa (ILF3), transcript variant 2, mRNA OS=Homo sapiens PE=2 SV=1 - [A8K590_HUMAN]	12.25	11	8	8	15									42.0716	12.25	8	15
A8K872	cDNA FLJ77849, highly similar to Homo sapiens keratin, hair, basic, 6 (monilethrix) (KRTHB6), mRNA OS=Homo sapiens PE=2 SV=1 - [A8K872_HUMAN]	17.08	8	2	15	110													131.285	15.23	13	48	9.67348	6.58	4	4	7.36371	5.35	3	3	6.0412	5.35	3	3	34.7976	11.73	9	15
A8K1F4	cDNA FLJ78094, highly similar to Homo sapiens myeloid leukemia factor 2, mRNA OS=Homo sapiens PE=1 SV=1 - [A8K1F4_HUMAN]	4.84	2	1	1	1																					2.20833	4.84	1	1
A8K3Y5	cDNA FLJ78186 OS=Homo sapiens PE=2 SV=1 - [A8K3Y5_HUMAN]	3.69	2	1	1	1																	3.08218	3.69	1	1
A8K556	cDNA FLJ78217 OS=Homo sapiens PE=2 SV=1 - [A8K556_HUMAN]	8.68	3	2	2	19					2.71117	3.64	1	1	7.47411	3.64	1	2	25.8228	3.64	1	9	11.199	8.68	2	3																	2.54798	3.64	1	1
A8KA83	cDNA FLJ78586, highly similar to Homo sapiens VAMP (vesicle-associated membrane protein)-associated protein A, 33kDa (VAPA), mRNA OS=Homo sapiens PE=1 SV=1 - [A8KA83_HUMAN]	11.57	6	3	3	4																					11.8146	11.57	3	4
A8K5I6	cDNA FLJ78643, highly similar to Homo sapiens cornulin (CRNN), mRNA OS=Homo sapiens PE=2 SV=1 - [A8K5I6_HUMAN]	12.32	3	3	3	3	8.77699	12.32	3	3
A8K6V3	cDNA FLJ78677, highly similar to Homo sapiens splicing factor 3b, subunit 3, 130kDa (SF3B3), mRNA OS=Homo sapiens PE=2 SV=1 - [A8K6V3_HUMAN]	4.03	5	4	4	4					2.3743	1.15	1	1	7.1782	2.88	3	3
A8K897	cDNA FLJ78686, highly similar to Homo sapiens nucleoporin 93kDa (NUP93), mRNA OS=Homo sapiens PE=2 SV=1 - [A8K897_HUMAN]	3.91	9	3	3	3									6.9205	3.91	3	3
B3KQF5	cDNA FLJ90381 fis, clone NT2RP2005035, highly similar to Calumenin OS=Homo sapiens PE=2 SV=1 - [B3KQF5_HUMAN]	46.67	6	11	11	15																	45.2608	41.59	10	14
B3KQI5	cDNA FLJ90522 fis, clone NT2RP4000108, highly similar to Neurofilament triplet L protein OS=Homo sapiens PE=2 SV=1 - [B3KQI5_HUMAN]	3.13	16	1	2	3																	2.68658	1.66	1	1									2.03215	1.47	1	1
B7Z9L2	cDNA, FLJ78876, highly similar to NADH-ubiquinone oxidoreductase 49 kDa subunit, mitochondrial (EC 1.6.5.3) OS=Homo sapiens PE=2 SV=1 - [B7Z9L2_HUMAN]	4.76	4	1	1	1																	2.59997	4.76	1	1
B2R5U1	cDNA, FLJ92620, highly similar to Homo sapiens staphylococcal nuclease domain containing 1 (SND1),mRNA OS=Homo sapiens PE=2 SV=1 - [B2R5U1_HUMAN]	1.24	5	1	1	1									2.04646	1.24	1	1
B2R6F9	cDNA, FLJ92932, highly similar to Homo sapiens serine/threonine kinase 38 (STK38), mRNA OS=Homo sapiens PE=2 SV=1 - [B2R6F9_HUMAN]	3.01	2	1	1	1																	3.23031	3.01	1	1
B2R6J2	cDNA, FLJ92973, highly similar to Homo sapiens villin 2 (ezrin) (VIL2), mRNA OS=Homo sapiens PE=2 SV=1 - [B2R6J2_HUMAN]	13.31	24	10	10	20									32.8662	11.77	9	14	2.2901	1.71	1	1																									12.0654	4.61	3
B2R6K4	cDNA, FLJ92996, highly similar to Homo sapiens guanine nucleotide binding protein (G protein), beta polypeptide 1 (GNB1), mRNA OS=Homo sapiens PE=2 SV=1 - [B2R6K4_HUMAN]	27.65	16	3	8	70	10.0064	12.65	4	4	8.07307	9.71	3	3	2.30182	3.24	1	1	2.03524	3.24	1	1	2.0578	3.24	1	1	95.8091	27.65	8	36	7.10014	9.12	3	3
B2R8F3	cDNA, FLJ93871, highly similar to Homo sapiens melanoma antigen, family B, 2 (MAGEB2), mRNA OS=Homo sapiens PE=2 SV=1 - [B2R8F3_HUMAN]	5.02	3	1	1	2																	3.30198	5.02	1	1	2.34029	5.02	1	1
B2R9I9	cDNA, FLJ94417, highly similar to Homo sapiens WD repeat domain 57 (U5 snRNP specific) (WDR57), mRNA OS=Homo sapiens PE=2 SV=1 - [B2R9I9_HUMAN]	3.36	2	1	1	2																					4.87516	3.36	1	2
B2RAU8	cDNA, FLJ95131, highly similar to Homo sapiens nucleolar and coiled-body phosphoprotein 1 (NOLC1), mRNA OS=Homo sapiens PE=2 SV=1 - [B2RAU8_HUMAN]	10.3	7	7	7	14									28.343	10.3	7	11																													7.37293	3.15	2
B2RAX6	cDNA, FLJ95176, Homo sapiens CGI-48 protein (CGI-48), mRNA OS=Homo sapiens PE=2 SV=1 - [B2RAX6_HUMAN]	1.54	2	1	1	2													4.68767	1.54	1	2
B2RBH2	cDNA, FLJ95508, highly similar to Homo sapiens 5'-nucleotidase, ecto (CD73) (NT5E), mRNA OS=Homo sapiens PE=2 SV=1 - [B2RBH2_HUMAN]	25.78	10	14	14	41									5.62364	4.53	2	2	70.5939	25.78	14	26
B2RBH6	cDNA, FLJ95513, highly similar to Homo sapiens cyclin fold protein 1 (CFP1), mRNA OS=Homo sapiens PE=2 SV=1 - [B2RBH6_HUMAN]	5.57	7	2	2	2																					4.16081	5.57	2	2
B2RBM8	cDNA, FLJ95596, highly similar to Homo sapiens activity-dependent neuroprotector (ADNP), mRNA OS=Homo sapiens PE=2 SV=1 - [B2RBM8_HUMAN]	5.99	4	5	5	7					13.5427	5.99	5	5	2.06589	0.91	1	1																									2.28518	0.91	1	1
B2RDE1	cDNA, FLJ96568, highly similar to Homo sapiens tropomyosin 3 (TPM3), mRNA OS=Homo sapiens PE=2 SV=1 - [B2RDE1_HUMAN]	58.47	13	3	21	60	2.60481	4.03	1	1									6.34454	12.9	3	3					139.344	58.47	21	47
B2RDG4	cDNA, FLJ96597 OS=Homo sapiens PE=2 SV=1 - [B2RDG4_HUMAN]	1.57	2	1	1	1													2.00118	1.57	1	1
Q9H700	cDNA: FLJ21617 fis, clone COL07481 OS=Homo sapiens PE=2 SV=1 - [Q9H700_HUMAN]	2.87	1	1	1	2
Q08ES8	Cell growth-inhibiting protein 34 OS=Homo sapiens PE=2 SV=1 - [Q08ES8_HUMAN]	12.99	4	2	2	3																									7.82874	12.99	2	3
A8YXX5	Cell proliferation-inducing protein 60 OS=Homo sapiens GN=PIG60 PE=2 SV=1 - [A8YXX5_HUMAN]	3.11	8	1	1	1																					2.02879	3.11	1	1
Q13237	cGMP-dependent protein kinase 2 OS=Homo sapiens GN=PRKG2 PE=1 SV=1 - [KGP2_HUMAN]	1.18	1	1	1	1																	2.34323	1.18	1	1
Q9H444	Charged multivesicular body protein 4b OS=Homo sapiens GN=CHMP4B PE=1 SV=1 - [CHM4B_HUMAN]	4.91	1	1	1	1																					2.32502	4.91	1	1
Q14007	C-has/bas p21 protein (Fragment) OS=Homo sapiens PE=4 SV=1 - [Q14007_HUMAN]	29.73	1	1	1	2																									4.39424	29.73	1	2
Q13185	Chromobox protein homolog 3 OS=Homo sapiens GN=CBX3 PE=1 SV=4 - [CBX3_HUMAN]	14.75	4	2	2	3																									8.89854	14.75	2	3
Q9ULA6	Chromosome 14 BAC containing genes for ABH and nuclear receptor coactivator NCoA-62, complete sequence (Fragment) OS=Homo sapiens PE=4 SV=1 - [Q9ULA6_HUMAN]	3.48	10	1	1	1													2.59926	3.48	1	1
Q9P2M7	Cingulin OS=Homo sapiens GN=CGN PE=1 SV=2 - [CING_HUMAN]	45.2	6	46	46	109	127.5	37.93	37	47	122.586	31.16	33	48																									17.4471	5.35	6	7	15.3524	6.27	7	7
Q00610	Clathrin heavy chain 1 OS=Homo sapiens GN=CLTC PE=1 SV=5 - [CLH1_HUMAN]	29.61	11	47	47	176	69.8141	14.57	19	24	357.294	28.42	45	115																									2.20343	0.54	1	1	96.9012	14.57	20	36
P09496	Clathrin light chain A OS=Homo sapiens GN=CLTA PE=1 SV=1 - [CLCA_HUMAN]	6.85	3	2	2	5																					11.5814	6.85	2	5
P12259	Coagulation factor V OS=Homo sapiens GN=F5 PE=1 SV=4 - [FA5_HUMAN]	2.11	2	5	5	10																	9.72835	1.66	4	4	9.7567	0.45	1	4
E9PLJ3	Cofilin-1 (Fragment) OS=Homo sapiens GN=CFL1 PE=1 SV=1 - [E9PLJ3_HUMAN]	13.92	8	1	1	1																													2.36292	13.92	1	1
Q96BQ5	Coiled-coil domain-containing protein 127 OS=Homo sapiens GN=CCDC127 PE=1 SV=1 - [CC127_HUMAN]	6.54	1	2	2	2																					4.89195	6.54	2	2
P38432	Coilin OS=Homo sapiens GN=COIL PE=1 SV=1 - [COIL_HUMAN]	1.74	1	1	1	1	2.06814	1.74	1	1
P02452	Collagen alpha-1(I) chain OS=Homo sapiens GN=COL1A1 PE=1 SV=5 - [CO1A1_HUMAN]	1.91	5	3	3	7
A0A087WTA8	Collagen alpha-2(I) chain OS=Homo sapiens GN=COL1A2 PE=1 SV=1 - [A0A087WTA8_HUMAN]	0.66	2	1	1	3
D3DSM4	Collagen, type XVIII, alpha 1, isoform CRA_d OS=Homo sapiens GN=COL18A1 PE=4 SV=1 - [D3DSM4_HUMAN]	8.76	6	9	9	20	11.2019	3.59	4	4	30.3556	8.76	9	11																									4.49894	1.42	2	2	6.43096	2.25	3	3
H3BLV0	Complement decay-accelerating factor (Fragment) OS=Homo sapiens GN=CD55 PE=1 SV=1 - [H3BLV0_HUMAN]	9.82	11	3	3	9													17.1973	9.82	3	7	2.26645	2.45	1	1
O75367	Core histone macro-H2A.1 OS=Homo sapiens GN=H2AFY PE=1 SV=4 - [H2AY_HUMAN]	18.28	7	5	5	5																	15.04	18.28	5	5
A8K9S3	Coronin OS=Homo sapiens PE=2 SV=1 - [A8K9S3_HUMAN]	3.81	2	2	2	2																	4.9977	3.81	2	2
B3KN06	Coronin OS=Homo sapiens PE=2 SV=1 - [B3KN06_HUMAN]	22.57	15	9	9	17					14.278	8.44	4	6	11.4641	8.86	4	5					16.6568	15.82	6	6
Q4G168	CPNE4 protein OS=Homo sapiens GN=CPNE4 PE=2 SV=1 - [Q4G168_HUMAN]	8.33	14	1	1	1																	2.16776	8.33	1	1
E9PNG1	CSC1-like protein 2 (Fragment) OS=Homo sapiens GN=TMEM63B PE=1 SV=1 - [E9PNG1_HUMAN]	3.98	2	1	1	1									2.05584	3.98	1	1
Q96FS1	CTNND1 protein (Fragment) OS=Homo sapiens GN=CTNND1 PE=2 SV=2 - [Q96FS1_HUMAN]	15.66	10	11	11	19	4.8418	3.86	2	2	4.48472	2.89	2	2	35.9977	13.86	10	14																													2.08956	1.33	1
A0A024R2T5	CUB domain containing protein 1, isoform CRA_a OS=Homo sapiens GN=CDCP1 PE=4 SV=1 - [A0A024R2T5_HUMAN]	3.83	2	3	3	3									6.86217	3.83	3	3
P04080	Cystatin-B OS=Homo sapiens GN=CSTB PE=1 SV=2 - [CYTB_HUMAN]	45.92	1	3	3	6	18.6876	45.92	3	6
H3BRG4	Cytochrome b-c1 complex subunit 2, mitochondrial OS=Homo sapiens GN=UQCRC2 PE=1 SV=1 - [H3BRG4_HUMAN]	26.94	7	8	8	10																	31.408	26.94	8	10
P47985	Cytochrome b-c1 complex subunit Rieske, mitochondrial OS=Homo sapiens GN=UQCRFS1 PE=1 SV=2 - [UCRI_HUMAN]	6.2	2	3	3	3																									6.39273	6.2	3	3
P13073	Cytochrome c oxidase subunit 4 isoform 1, mitochondrial OS=Homo sapiens GN=COX4I1 PE=1 SV=1 - [COX41_HUMAN]	5.92	1	1	1	2																													4.91446	5.92	1	2
H3BRM5	Cytochrome c oxidase subunit 5A, mitochondrial OS=Homo sapiens GN=COX5A PE=1 SV=1 - [H3BRM5_HUMAN]	13.04	4	1	1	1																													2.54518	13.04	1	1
P10606	Cytochrome c oxidase subunit 5B, mitochondrial OS=Homo sapiens GN=COX5B PE=1 SV=2 - [COX5B_HUMAN]	6.2	2	1	1	1																													2.0694	6.2	1	1
P09669	Cytochrome c oxidase subunit 6C OS=Homo sapiens GN=COX6C PE=1 SV=2 - [COX6C_HUMAN]	9.33	1	1	1	1																													2.05125	9.33	1	1
Q14XT3	Cytochrome oxidase subunit II (Fragment) OS=Homo sapiens PE=4 SV=1 - [Q14XT3_HUMAN]	13.93	286	2	2	3																									6.50319	13.93	2	3
Q5M775	Cytospin-B OS=Homo sapiens GN=SPECC1 PE=1 SV=1 - [CYTSB_HUMAN]	22.75	13	21	21	31	75.84	21.44	20	27																													9.65414	4.4	4	4
B2RMV2	CYTSA protein OS=Homo sapiens GN=CYTSA PE=2 SV=1 - [B2RMV2_HUMAN]	26.41	6	24	24	35	81.0145	23.72	22	29	5.88692	2.42	2	2																									9.25865	4.12	4	4
Q8IWE4	DCN1-like protein 3 OS=Homo sapiens GN=DCUN1D3 PE=1 SV=1 - [DCNL3_HUMAN]	10.53	1	3	3	4																					9.82123	10.53	3	4
Q86VR6	DDX10 protein (Fragment) OS=Homo sapiens GN=DDX10 PE=2 SV=1 - [Q86VR6_HUMAN]	3.09	5	2	2	2									4.25178	3.09	2	2
Q53GJ1	DEAD (Asp-Glu-Ala-Asp) box polypeptide 47 isoform 1 variant (Fragment) OS=Homo sapiens PE=2 SV=1 - [Q53GJ1_HUMAN]	12.5	6	4	4	4																	10.9493	12.5	4	4
B3GQE6	DEAD box polypeptide 27 OS=Homo sapiens GN=DDX27 PE=2 SV=1 - [B3GQE6_HUMAN]	3.01	5	3	3	3									6.51191	3.01	3	3
Q96N67	Dedicator of cytokinesis protein 7 OS=Homo sapiens GN=DOCK7 PE=1 SV=4 - [DOCK7_HUMAN]	14.91	14	27	27	36	81.9119	14.91	27	31																													12.1552	2.29	4	5
H0Y4T1	Dehydrodolichyl diphosphate syntase complex subunit DHDDS (Fragment) OS=Homo sapiens GN=DHDDS PE=1 SV=1 - [H0Y4T1_HUMAN]	10.49	1	1	1	2													5.0254	10.49	1	2
E7ESG1	Deoxyribonuclease-1-like 1 (Fragment) OS=Homo sapiens GN=DNASE1L1 PE=1 SV=1 - [E7ESG1_HUMAN]	14.52	6	1	1	1																					2.01687	14.52	1	1
P81605	Dermcidin OS=Homo sapiens GN=DCD PE=1 SV=2 - [DCD_HUMAN]	20	1	2	2	5	4.54785	20	2	2	2.59676	10	1	1																													4.52975	20	2	2
Q02413	Desmoglein-1 OS=Homo sapiens GN=DSG1 PE=1 SV=2 - [DSG1_HUMAN]	1.81	1	1	1	1					2.34191	1.81	1	1
Q14126	Desmoglein-2 OS=Homo sapiens GN=DSG2 PE=1 SV=2 - [DSG2_HUMAN]	32.83	2	28	28	164	101.16	20.48	17	37	214.351	32.2	27	74	43.285	9.57	10	18					2.28585	1.88	1	1													7.84325	2.77	3	3	67.6423	16.28	14	26	12.0352	2.5	3
Q86SJ6	Desmoglein-4 OS=Homo sapiens GN=DSG4 PE=1 SV=1 - [DSG4_HUMAN]	0.77	1	1	1	2													2.18015	0.77	1	1									2.10361	0.77	1	1
P15924	Desmoplakin OS=Homo sapiens GN=DSP PE=1 SV=3 - [DESP_HUMAN]	44.62	7	134	134	296	592.101	43.68	129	216	8.49262	1.25	4	4	2.15907	0.31	1	1	12.1325	1.57	5	5																	170.096	15.71	46	69
H7C2R4	Digestive organ expansion factor homolog (Fragment) OS=Homo sapiens GN=DIEXF PE=1 SV=1 - [H7C2R4_HUMAN]	3.23	3	1	1	1									2.41086	3.23	1	1
B4DFL1	Dihydrolipoyl dehydrogenase OS=Homo sapiens PE=2 SV=1 - [B4DFL1_HUMAN]	28.32	6	11	11	23																	68.5287	25.93	10	20
P36957	Dihydrolipoyllysine-residue succinyltransferase component of 2-oxoglutarate dehydrogenase complex, mitochondrial OS=Homo sapiens GN=DLST PE=1 SV=4 - [ODO2_HUMAN]	21.19	11	9	9	46									15.1507	10.38	4	6	2.88476	3.09	1	1	60.0539	21.19	9	20
Q8TDM6	Disks large homolog 5 OS=Homo sapiens GN=DLG5 PE=1 SV=4 - [DLG5_HUMAN]	5.32	5	9	9	11	28.1614	5.32	9	11
K7EQB6	DNA ligase 3 (Fragment) OS=Homo sapiens GN=LIG3 PE=1 SV=1 - [K7EQB6_HUMAN]	4.86	6	1	1	1									2.105	4.86	1	1
Q5TG40	DNA methyltransferase 1-associated protein 1 (Fragment) OS=Homo sapiens GN=DMAP1 PE=1 SV=1 - [Q5TG40_HUMAN]	3.97	3	1	1	1													2.12503	3.97	1	1
E9PCY5	DNA topoisomerase 2 (Fragment) OS=Homo sapiens GN=TOP2B PE=1 SV=1 - [E9PCY5_HUMAN]	2	6	2	2	2					4.88302	2	2	2
P11388	DNA topoisomerase 2-alpha OS=Homo sapiens GN=TOP2A PE=1 SV=3 - [TOP2A_HUMAN]	0.78	1	1	1	1					2.25094	0.78	1	1
P78527	DNA-dependent protein kinase catalytic subunit OS=Homo sapiens GN=PRKDC PE=1 SV=3 - [PRKDC_HUMAN]	11.39	2	40	40	45	110.348	11.39	40	43																													4.74085	0.56	2	2
Q59E91	DNA-directed RNA polymerase (Fragment) OS=Homo sapiens PE=2 SV=1 - [Q59E91_HUMAN]	1.03	3	1	1	1					2.48283	1.03	1	1
P31689	DnaJ homolog subfamily A member 1 OS=Homo sapiens GN=DNAJA1 PE=1 SV=2 - [DNJA1_HUMAN]	9.32	3	3	3	5																	10.8154	9.32	3	4
M0R080	DnaJ homolog subfamily B member 1 (Fragment) OS=Homo sapiens GN=DNAJB1 PE=1 SV=1 - [M0R080_HUMAN]	5.46	3	1	1	1																					2.25518	5.46	1	1
C9JN01	DnaJ homolog subfamily B member 6 (Fragment) OS=Homo sapiens GN=DNAJB6 PE=1 SV=1 - [C9JN01_HUMAN]	20	15	1	1	1																									2.85666	20	1	1
T2DN57	DNAJA2/NETO2 fusion protein 2 OS=Homo sapiens PE=2 SV=1 - [T2DN57_HUMAN]	17.19	3	2	2	2																	4.92541	17.19	2	2
A0A0C4DGS1	Dolichyl-diphosphooligosaccharide--protein glycosyltransferase 48 kDa subunit OS=Homo sapiens GN=DDOST PE=1 SV=1 - [A0A0C4DGS1_HUMAN]	4.56	4	2	2	2																	4.46194	4.56	2	2
F8WF32	Dolichyl-diphosphooligosaccharide--protein glycosyltransferase subunit 1 OS=Homo sapiens GN=RPN1 PE=1 SV=1 - [F8WF32_HUMAN]	14.05	5	1	1	1													2.25154	14.05	1	1
Q16643	Drebrin OS=Homo sapiens GN=DBN1 PE=1 SV=4 - [DREB_HUMAN]	39.29	7	26	26	213	77.2088	28.81	14	24	135.123	33.44	18	43	280.723	33.44	24	88	7.72694	2.47	1	2	19.7773	14.33	6	6	2.38553	2.47	1	1									10.3062	2.47	1	3	32.8244	19.26	8	12	88.0553	23.88	17
P63167	Dynein light chain 1, cytoplasmic OS=Homo sapiens GN=DYNLL1 PE=1 SV=1 - [DYL1_HUMAN]	24.72	2	2	2	7	2.57267	12.36	1	1																									16.1889	24.72	2	6
F8WBP7	E3 SUMO-protein ligase RanBP2 OS=Homo sapiens GN=RANBP2 PE=1 SV=1 - [F8WBP7_HUMAN]	25.49	3	1	1	1	2.34961	25.49	1	1
P19474	E3 ubiquitin-protein ligase TRIM21 OS=Homo sapiens GN=TRIM21 PE=1 SV=1 - [RO52_HUMAN]	12.21	1	6	6	10																	18.8574	12.21	6	7
A0A087WWG9	E3 ubiquitin-protein ligase UHRF1 (Fragment) OS=Homo sapiens GN=UHRF1 PE=1 SV=1 - [A0A087WWG9_HUMAN]	2.42	4	1	1	1									2.19174	2.42	1	1
A0A0E3XJU3	E-cadherin 1 OS=Homo sapiens GN=CDH1 PE=4 SV=1 - [A0A0E3XJU3_HUMAN]	1.36	5	1	1	1									2.19073	1.36	1	1
Q96C19	EF-hand domain-containing protein D2 OS=Homo sapiens GN=EFHD2 PE=1 SV=1 - [EFHD2_HUMAN]	47.08	15	14	14	55	2.34254	3.75	1	1	4.41362	8.75	2	2	5.03487	8.75	2	2									106.88	47.08	14	38	2.05358	5	1	1
Q15717	ELAV-like protein 1 OS=Homo sapiens GN=ELAVL1 PE=1 SV=2 - [ELAV1_HUMAN]	9.82	1	3	3	3																					7.8838	9.82	3	3
P68104	Elongation factor 1-alpha 1 OS=Homo sapiens GN=EEF1A1 PE=1 SV=1 - [EF1A1_HUMAN]	20.35	39	8	8	42	31.2514	15.15	7	12	14.753	10.39	5	6	5.06622	4.98	2	2	2.5754	2.6	1	1	39.9658	20.35	8	14	2.38222	2.38	1	1									6.67091	6.71	3	3
E9PN91	Elongation factor 1-delta OS=Homo sapiens GN=EEF1D PE=1 SV=1 - [E9PN91_HUMAN]	11.32	18	1	1	1																					2.79754	11.32	1	1
P49411	Elongation factor Tu, mitochondrial OS=Homo sapiens GN=TUFM PE=1 SV=2 - [EFTU_HUMAN]	31.86	1	12	12	20	2.07155	3.1	1	1	2.2575	4.2	1	1									42.6015	27.65	11	15
P50402	Emerin OS=Homo sapiens GN=EMD PE=1 SV=1 - [EMD_HUMAN]	27.56	2	6	6	11									5.0392	10.63	2	2									20.4578	20.47	4	7
Q9UNN8	Endothelial protein C receptor OS=Homo sapiens GN=PROCR PE=1 SV=1 - [EPCR_HUMAN]	15.13	1	3	3	3																	9.09228	15.13	3	3
A0A024R8L8	Envoplakin, isoform CRA_a OS=Homo sapiens GN=EVPL PE=4 SV=1 - [A0A024R8L8_HUMAN]	36.4	7	65	65	158	264.789	34.14	60	89	116.692	21.64	35	45																									39.3258	7.03	13	16	18.3867	4.48	8	8
Q4VB87	EPB41 protein (Fragment) OS=Homo sapiens GN=EPB41 PE=2 SV=1 - [Q4VB87_HUMAN]	4.72	6	2	2	2									5.21979	4.72	2	2
A0A075B730	Epiplakin OS=Homo sapiens GN=EPPK1 PE=1 SV=2 - [A0A075B730_HUMAN]	26.66	2	2	42	233	376.184	26.66	42	110	192.142	14.97	13	55	21.5535	3.75	4	9	4.15584	1.11	1	2					2.25583	1.11	1	1									65.7678	7.82	10	26	88.2321	7.7	7	28	4.2944	1.11	1
P58107	Epiplakin OS=Homo sapiens GN=EPPK1 PE=1 SV=2 - [EPIPL_HUMAN]	28.19	1	1	40	209	351.857	28.19	40	100	184.897	16.56	13	52	20.2931	5.21	4	8	4.15584	1.26	1	2					2.25583	1.26	1	1									51.8506	9.47	10	21	75.1703	7.84	6	23	4.2944	1.26	1
P16422	Epithelial cell adhesion molecule OS=Homo sapiens GN=EPCAM PE=1 SV=2 - [EPCAM_HUMAN]	27.39	3	7	7	15																	13.4413	20.38	4	5	18.9	10.83	3	8
Q53GG0	Epithelial protein lost in neoplasm beta variant (Fragment) OS=Homo sapiens PE=2 SV=1 - [Q53GG0_HUMAN]	55.99	9	42	42	359	87.8259	35.97	21	30	202.43	44.53	27	66	461.173	48.48	38	145	41.816	10.01	6	14	25.6097	15.55	8	8	2.27544	1.45	1	1									22.4792	10.01	6	8	100.582	22.53	15	35	140.537	34.65	23
Q1RMC9	ERBB2IP protein OS=Homo sapiens GN=ERBB2IP PE=2 SV=1 - [Q1RMC9_HUMAN]	2.12	3	2	2	3	5.06489	2.12	2	2	2.32805	1.1	1	1
E7EQG2	Eukaryotic initiation factor 4A-II OS=Homo sapiens GN=EIF4A2 PE=1 SV=1 - [E7EQG2_HUMAN]	12.98	34	2	4	6																	15.9606	12.98	4	5
P38919	Eukaryotic initiation factor 4A-III OS=Homo sapiens GN=EIF4A3 PE=1 SV=4 - [IF4A3_HUMAN]	17.27	17	5	7	8																	19.8266	17.27	7	7
P05198	Eukaryotic translation initiation factor 2 subunit 1 OS=Homo sapiens GN=EIF2S1 PE=1 SV=3 - [IF2A_HUMAN]	3.81	1	1	1	1																					2.25827	3.81	1	1
Q05BS0	Eukaryotic translation initiation factor 3 subunit A (Fragment) OS=Homo sapiens GN=EIF3A PE=2 SV=1 - [Q05BS0_HUMAN]	3.31	7	2	2	2					5.08249	3.31	2	2
A0A024QYX7	Eukaryotic translation initiation factor 3 subunit C OS=Homo sapiens GN=EIF3S8 PE=3 SV=1 - [A0A024QYX7_HUMAN]	4.02	10	2	2	2									5.48466	4.02	2	2
B0QYA8	Eukaryotic translation initiation factor 3 subunit D (Fragment) OS=Homo sapiens GN=EIF3D PE=1 SV=1 - [B0QYA8_HUMAN]	10.57	4	1	1	1													2.33526	10.57	1	1
E5RIT4	Eukaryotic translation initiation factor 3 subunit E (Fragment) OS=Homo sapiens GN=EIF3E PE=1 SV=1 - [E5RIT4_HUMAN]	16	6	1	1	1																	2.48614	16	1	1
B7ZBH1	Eukaryotic translation initiation factor 6 (Fragment) OS=Homo sapiens GN=EIF6 PE=1 SV=1 - [B7ZBH1_HUMAN]	9.26	2	1	1	3																									7.52253	9.26	1	3
A0A087WZJ0	Exophilin-5 (Fragment) OS=Homo sapiens GN=EXPH5 PE=1 SV=1 - [A0A087WZJ0_HUMAN]	5.88	8	2	2	2	4.9161	5.88	2	2
Q9Y5B9	FACT complex subunit SPT16 OS=Homo sapiens GN=SUPT16H PE=1 SV=1 - [SP16H_HUMAN]	20.06	2	19	19	38					82.8179	20.06	19	31	6.70522	3.06	3	3																									9.37247	4.78	4	4
Q08945	FACT complex subunit SSRP1 OS=Homo sapiens GN=SSRP1 PE=1 SV=1 - [SSRP1_HUMAN]	13.26	4	9	9	14									29.9124	12.13	8	12																													4.79198	2.68	2
P52907	F-actin-capping protein subunit alpha-1 OS=Homo sapiens GN=CAPZA1 PE=1 SV=3 - [CAZA1_HUMAN]	43.36	3	8	11	46									2.06701	3.5	1	1					2.66132	6.29	1	1	98.1182	43.36	11	34
P47755	F-actin-capping protein subunit alpha-2 OS=Homo sapiens GN=CAPZA2 PE=1 SV=3 - [CAZA2_HUMAN]	27.27	7	4	7	40									2.06701	3.5	1	1									70.2292	27.27	7	28
Q05CT2	FAM98A protein (Fragment) OS=Homo sapiens GN=FAM98A PE=2 SV=1 - [Q05CT2_HUMAN]	7.94	5	1	1	1					2.52741	7.94	1	1
B3KTA3	Fascin OS=Homo sapiens PE=2 SV=1 - [B3KTA3_HUMAN]	4.24	6	2	2	2																	6.11354	4.24	2	2
P49327	Fatty acid synthase OS=Homo sapiens GN=FASN PE=1 SV=3 - [FAS_HUMAN]	6.25	3	13	13	13	29.7784	5.89	12	12																													2.59309	0.36	1	1
Q5HY54	Filamin-A OS=Homo sapiens GN=FLNA PE=1 SV=1 - [Q5HY54_HUMAN]	45.07	16	80	92	208	501.351	44.61	91	159	15.8584	3.72	6	7																									108.633	13.27	27	42
O75369	Filamin-B OS=Homo sapiens GN=FLNB PE=1 SV=2 - [FLNB_HUMAN]	52.57	7	104	116	446	974.353	51.88	114	305	53.0903	9.65	18	21																									317.487	24.52	58	119	2.14193	0.42	1	1
Q14315	Filamin-C OS=Homo sapiens GN=FLNC PE=1 SV=3 - [FLNC_HUMAN]	33.1	5	58	74	151	334.609	33.1	73	113	2.0399	0.66	1	1																									88.541	10.06	24	37
Q6FG43	FLOT2 protein OS=Homo sapiens GN=FLOT2 PE=2 SV=1 - [Q6FG43_HUMAN]	43.27	6	13	13	17																	48.5495	43.27	13	15
O75955	Flotillin-1 OS=Homo sapiens GN=FLOT1 PE=1 SV=3 - [FLOT1_HUMAN]	30.68	11	11	11	11																	30.448	30.68	11	11
Q86TY5	Galectin OS=Homo sapiens PE=2 SV=1 - [Q86TY5_HUMAN]	41.32	6	4	4	7																					18.9176	41.32	4	7
P09382	Galectin-1 OS=Homo sapiens GN=LGALS1 PE=1 SV=2 - [LEG1_HUMAN]	27.41	3	3	3	4																					2.4405	8.89	1	1					8.02174	27.41	3	3
K7EP36	Galectin-3-binding protein (Fragment) OS=Homo sapiens GN=LGALS3BP PE=1 SV=1 - [K7EP36_HUMAN]	3.47	6	1	1	1													2.04091	3.47	1	1
A0A087WX08	Gamma-adducin OS=Homo sapiens GN=ADD3 PE=1 SV=1 - [A0A087WX08_HUMAN]	1.49	3	1	1	1									2.03634	1.49	1	1
A0A024RBS1	GCN1 general control of amino-acid synthesis 1-like 1 (Yeast), isoform CRA_b OS=Homo sapiens GN=GCN1L1 PE=4 SV=1 - [A0A024RBS1_HUMAN]	0.49	3	1	1	1	2.0082	0.49	1	1
X5D2J9	General transcription factor IIi isoform D (Fragment) OS=Homo sapiens GN=GTF2I PE=2 SV=1 - [X5D2J9_HUMAN]	5.75	14	5	5	6					2.44357	0.94	1	1	11.3808	5.75	5	5
Q9NXS2	Glutaminyl-peptide cyclotransferase-like protein OS=Homo sapiens GN=QPCTL PE=1 SV=2 - [QPCTL_HUMAN]	4.97	2	2	2	2																					4.66099	4.97	2	2
P00390	Glutathione reductase, mitochondrial OS=Homo sapiens GN=GSR PE=1 SV=2 - [GSHR_HUMAN]	2.3	1	1	1	1																	2.35058	2.3	1	1
P04406	Glyceraldehyde-3-phosphate dehydrogenase OS=Homo sapiens GN=GAPDH PE=1 SV=3 - [G3P_HUMAN]	11.04	7	3	3	10	6.66025	8.66	2	2	2.31685	4.48	1	1	2.10199	4.48	1	1					3.03968	4.48	1	1	14.9323	11.04	3	5
P35052	Glypican-1 OS=Homo sapiens GN=GPC1 PE=1 SV=2 - [GPC1_HUMAN]	13.08	9	5	5	6					15.3572	13.08	5	5																													2.34662	3.05	1	1
Q92896	Golgi apparatus protein 1 OS=Homo sapiens GN=GLG1 PE=1 SV=2 - [GSLG1_HUMAN]	6.11	5	7	7	9					21.4994	6.11	7	9
Q5VZR0	Golgi-associated plant pathogenesis-related protein 1 OS=Homo sapiens GN=GLIPR2 PE=1 SV=1 - [Q5VZR0_HUMAN]	20.31	5	2	2	7																					2.79162	10.16	1	1					10.1249	20.31	2	4
J9JIE0	G-protein-coupled receptor family C group 5 member C OS=Homo sapiens GN=GPRC5C PE=1 SV=1 - [J9JIE0_HUMAN]	19.05	6	2	2	2																	4.91476	19.05	2	2
Q5TC63	Growth hormone-regulated TBC protein 1 OS=Homo sapiens GN=GRTP1 PE=1 SV=4 - [GRTP1_HUMAN]	3.27	2	1	1	4																					9.45265	3.27	1	3
Q99988	Growth/differentiation factor 15 OS=Homo sapiens GN=GDF15 PE=2 SV=3 - [GDF15_HUMAN]	8.77	2	2	2	3													7.97607	8.77	2	3
H0YFC6	GTP-binding nuclear protein Ran (Fragment) OS=Homo sapiens GN=RAN PE=1 SV=1 - [H0YFC6_HUMAN]	10.68	6	1	1	2																									2.66951	10.68	1	1
A0A024R2Z6	Guanine nucleotide binding protein-like 3 (Nucleolar), isoform CRA_b OS=Homo sapiens GN=GNL3 PE=4 SV=1 - [A0A024R2Z6_HUMAN]	2.05	2	1	1	3									2.15896	2.05	1	1	4.49776	2.05	1	2
P63096	Guanine nucleotide-binding protein G(i) subunit alpha-1 OS=Homo sapiens GN=GNAI1 PE=1 SV=2 - [GNAI1_HUMAN]	31.07	17	6	12	97	7.61797	8.76	3	3	8.41891	6.5	2	3	13.1662	5.93	2	5	4.83017	3.11	1	2	24.5093	24.29	8	10	119.87	31.07	12	43									2.04125	3.11	1	1	2.36462	3.11	1	1	2.45749	3.11	1
P04899	Guanine nucleotide-binding protein G(i) subunit alpha-2 OS=Homo sapiens GN=GNAI2 PE=1 SV=3 - [GNAI2_HUMAN]	35.21	20	5	11	87	9.92071	12.96	4	4	8.41891	6.48	2	3	10.9666	3.1	1	4	4.83017	3.1	1	2	19.9544	19.15	6	8	108.643	35.21	11	40									2.04125	3.1	1	1	2.36462	3.1	1	1	2.45749	3.1	1
Q9UBI6	Guanine nucleotide-binding protein G(I)/G(S)/G(O) subunit gamma-12 OS=Homo sapiens GN=GNG12 PE=1 SV=3 - [GBG12_HUMAN]	66.67	2	4	4	10																	4.99918	37.5	2	2									18.3333	44.44	3	7
P62879	Guanine nucleotide-binding protein G(I)/G(S)/G(T) subunit beta-2 OS=Homo sapiens GN=GNB2 PE=1 SV=3 - [GBB2_HUMAN]	29.71	18	3	9	71	10.2268	12.65	4	4	8.15741	9.71	3	3	2.30182	3.24	1	1	2.03524	3.24	1	1	2.0578	3.24	1	1	97.059	29.71	9	37	7.10014	9.12	3	3
P08754	Guanine nucleotide-binding protein G(k) subunit alpha OS=Homo sapiens GN=GNAI3 PE=1 SV=3 - [GNAI3_HUMAN]	30.23	15	5	11	76	7.61797	8.76	3	3	8.41891	6.5	2	3	13.15	5.37	2	5	4.83017	3.11	1	2	17.8312	14.97	5	7	87.6587	30.23	11	33									2.04125	3.11	1	1	2.36462	3.11	1	1	2.45749	3.11	1
P63092	Guanine nucleotide-binding protein G(s) subunit alpha isoforms short OS=Homo sapiens GN=GNAS PE=1 SV=1 - [GNAS2_HUMAN]	26.9	22	9	10	37	2.38163	2.79	1	1	5.89834	2.79	1	2	10.9666	2.79	1	4	4.83017	2.79	1	2	43.5576	26.9	10	15	10.541	2.79	1	4									2.04125	2.79	1	1	2.36462	2.79	1	1	2.45749	2.79	1
Q59FM5	Guanine nucleotide-binding protein G, alpha subunit variant (Fragment) OS=Homo sapiens PE=2 SV=1 - [Q59FM5_HUMAN]	15.97	7	4	4	9																	8.42149	12.89	3	3	10.4728	3.08	1	4
P63244	Guanine nucleotide-binding protein subunit beta-2-like 1 OS=Homo sapiens GN=GNB2L1 PE=1 SV=3 - [GBLP_HUMAN]	25.87	24	8	8	14																					31.7654	25.87	8	14
Q9NY12	H/ACA ribonucleoprotein complex subunit 1 OS=Homo sapiens GN=GAR1 PE=1 SV=1 - [GAR1_HUMAN]	4.15	1	1	1	1																									2.54444	4.15	1	1
A4D1M6	HCG19809 OS=Homo sapiens GN=LOC392793 PE=3 SV=1 - [A4D1M6_HUMAN]	5.78	2	1	1	1																					2.1451	5.78	1	1
H3BQZ7	HCG2044799 OS=Homo sapiens GN=HNRNPUL2-BSCL2 PE=4 SV=1 - [H3BQZ7_HUMAN]	3.22	2	2	2	3									6.30648	3.22	2	3
D3DS95	HCG21173, isoform CRA_a OS=Homo sapiens GN=hCG_21173 PE=4 SV=1 - [D3DS95_HUMAN]	9.57	4	1	1	7																													12.7511	9.57	1	5
A0A024R9T1	HCG39634, isoform CRA_a OS=Homo sapiens GN=hCG_39634 PE=3 SV=1 - [A0A024R9T1_HUMAN]	5.76	6	1	1	1																													2.48427	5.76	1	1
A0A024RD92	HCG39854, isoform CRA_a OS=Homo sapiens GN=hCG_39854 PE=4 SV=1 - [A0A024RD92_HUMAN]	5.42	7	3	3	3					7.22137	5.42	3	3
A0JD37	HDV103S1 (Fragment) OS=Homo sapiens GN=hDV103S1 PE=1 SV=1 - [A0JD37_HUMAN]	15.04	2	1	1	1																	2.35983	15.04	1	1
B2RWN5	HEAT repeat containing 1 OS=Homo sapiens GN=HEATR1 PE=2 SV=1 - [B2RWN5_HUMAN]	5.74	10	11	11	16	2.47259	0.61	1	1	32.359	5.13	10	14																													2.16787	0.51	1	1
A0A024R3X7	Heat shock 10kDa protein 1 (Chaperonin 10), isoform CRA_d OS=Homo sapiens GN=HSPE1 PE=3 SV=1 - [A0A024R3X7_HUMAN]	19.72	5	1	1	1																													2.03548	19.72	1	1
P0DMV8	Heat shock 70 kDa protein 1A OS=Homo sapiens GN=HSPA1A PE=1 SV=1 - [HS71A_HUMAN]	37.29	17	20	25	150	13.3841	7.64	4	5	19.7886	11.54	6	8	51.8973	16.85	10	21	189.588	36.04	22	66	2.69246	2.03	1	1													6.49142	3.74	2	3	2.24196	1.72	1	1	16.6072	5.15	3
P11142	Heat shock cognate 71 kDa protein OS=Homo sapiens GN=HSPA8 PE=1 SV=1 - [HSP7C_HUMAN]	41.8	27	23	30	479	52.7373	28.17	16	18	61.9854	24.77	14	21	331.308	40.56	28	112	578.623	38.54	27	186	2.69246	2.01	1	1													6.49142	3.72	2	3	11.3485	8.36	4	5	65.4786	24.3	14
I3L239	Heat shock protein 75 kDa, mitochondrial (Fragment) OS=Homo sapiens GN=TRAP1 PE=1 SV=1 - [I3L239_HUMAN]	11.63	10	1	2	9	9.61391	6.51	1	3	6.3147	6.51	1	2	9.11498	6.51	1	3	2.03579	5.12	1	1
F8WE04	Heat shock protein beta-1 OS=Homo sapiens GN=HSPB1 PE=1 SV=1 - [F8WE04_HUMAN]	19.35	3	3	3	7	4.67449	13.98	2	2													7.71818	19.35	3	3					4.85843	10.75	2	2
P08238	Heat shock protein HSP 90-beta OS=Homo sapiens GN=HSP90AB1 PE=1 SV=4 - [HS90B_HUMAN]	27.62	16	9	18	53	29.7863	12.71	8	11	23.4451	13.4	8	9	73.9351	22.93	14	28	2.06418	1.52	1	1																									9.60894	2.9	2
D6R9P3	Heterogeneous nuclear ribonucleoprotein A/B OS=Homo sapiens GN=HNRNPAB PE=1 SV=1 - [D6R9P3_HUMAN]	13.21	10	3	4	5																	12.917	13.21	4	5
F8W6I7	Heterogeneous nuclear ribonucleoprotein A1 OS=Homo sapiens GN=HNRNPA1 PE=1 SV=2 - [F8W6I7_HUMAN]	32.9	17	6	9	31																	11.9917	18.57	4	4	71.6051	27.69	8	24
D6RF44	Heterogeneous nuclear ribonucleoprotein D0 (Fragment) OS=Homo sapiens GN=HNRNPD PE=1 SV=6 - [D6RF44_HUMAN]	33.33	15	3	4	5																	13.3342	33.33	4	5
P52597	Heterogeneous nuclear ribonucleoprotein F OS=Homo sapiens GN=HNRNPF PE=1 SV=3 - [HNRPF_HUMAN]	25.54	2	5	7	26					2.29428	3.86	1	1	5.75666	6.27	2	2					61.6077	25.54	7	20
P31943	Heterogeneous nuclear ribonucleoprotein H OS=Homo sapiens GN=HNRNPH1 PE=1 SV=4 - [HNRH1_HUMAN]	32.29	25	5	10	36									8.62624	8.69	3	3					86.986	32.29	10	27
P55795	Heterogeneous nuclear ribonucleoprotein H2 OS=Homo sapiens GN=HNRNPH2 PE=1 SV=1 - [HNRH2_HUMAN]	19.15	3	2	6	20									6.44388	5.79	2	2					44.8505	19.15	6	14
P31942	Heterogeneous nuclear ribonucleoprotein H3 OS=Homo sapiens GN=HNRNPH3 PE=1 SV=2 - [HNRH3_HUMAN]	10.4	4	3	3	5																					13.3496	10.4	3	5
M0QXS5	Heterogeneous nuclear ribonucleoprotein L (Fragment) OS=Homo sapiens GN=HNRNPL PE=1 SV=1 - [M0QXS5_HUMAN]	7.17	12	4	4	6													10.9536	7.17	4	5
M0QZM1	Heterogeneous nuclear ribonucleoprotein M (Fragment) OS=Homo sapiens GN=HNRNPM PE=1 SV=1 - [M0QZM1_HUMAN]	30.55	1	1	10	27					2.27439	4.18	1	1	49.3742	30.55	10	21	9.07955	10.7	4	4																									2.3186	4.18	1
P52272	Heterogeneous nuclear ribonucleoprotein M OS=Homo sapiens GN=HNRNPM PE=1 SV=3 - [HNRPM_HUMAN]	27.95	15	9	18	48	2.31752	3.15	1	1	4.54099	3.56	2	2	85.6557	27.95	18	34	17.9937	9.73	7	8																									6.86269	3.42	2
P22626	Heterogeneous nuclear ribonucleoproteins A2/B1 OS=Homo sapiens GN=HNRNPA2B1 PE=1 SV=2 - [ROA2_HUMAN]	46.18	6	12	15	40																	6.82457	9.92	3	3	95.1336	39.09	13	31
G3V4W0	Heterogeneous nuclear ribonucleoproteins C1/C2 (Fragment) OS=Homo sapiens GN=HNRNPC PE=1 SV=1 - [G3V4W0_HUMAN]	39.69	24	5	12	55																	30.3966	30.92	9	11	112.129	33.59	11	41
B4DG62	Hexokinase OS=Homo sapiens PE=2 SV=1 - [B4DG62_HUMAN]	2.3	7	2	2	2									5.10701	2.3	2	2
P17096	High mobility group protein HMG-I/HMG-Y OS=Homo sapiens GN=HMGA1 PE=1 SV=3 - [HMGA1_HUMAN]	33.64	5	3	3	8																													26.6581	33.64	3	8
P07305	Histone H1.0 OS=Homo sapiens GN=H1F0 PE=1 SV=3 - [H10_HUMAN]	20.62	1	4	4	11																					23.8585	20.62	4	9
P16403	Histone H1.2 OS=Homo sapiens GN=HIST1H1C PE=1 SV=2 - [H12_HUMAN]	26.29	10	9	9	46																					103.019	26.29	9	35
P04908	Histone H2A type 1-B/E OS=Homo sapiens GN=HIST1H2AB PE=1 SV=2 - [H2A1B_HUMAN]	20.77	6	1	4	68													4.69255	6.92	1	2	2.47876	6.92	1	1					17.6221	12.31	2	7	86.8038	20.77	4	33
Q96KK5	Histone H2A type 1-H OS=Homo sapiens GN=HIST1H2AH PE=1 SV=3 - [H2A1H_HUMAN]	21.09	14	1	4	74													4.69255	7.03	1	2	2.47876	7.03	1	1					17.6221	12.5	2	7	102.226	21.09	4	38
Q8IUE6	Histone H2A type 2-B OS=Homo sapiens GN=HIST2H2AB PE=1 SV=3 - [H2A2B_HUMAN]	12.31	3	1	2	43													4.69255	6.92	1	2	2.47876	6.92	1	1					13.0799	6.92	1	5	50.6193	12.31	2	18
P0C0S5	Histone H2A.Z OS=Homo sapiens GN=H2AFZ PE=1 SV=2 - [H2AZ_HUMAN]	31.25	5	2	4	66													4.69255	7.03	1	2	2.47876	7.03	1	1					17.6221	12.5	2	7	80.8347	31.25	4	31
A8K9J7	Histone H2B OS=Homo sapiens PE=2 SV=1 - [A8K9J7_HUMAN]	47.62	16	2	7	85	12.0482	27.78	3	5	4.18052	7.14	1	2									2.05998	11.9	1	1					9.19395	27.78	3	4	142.71	47.62	7	51
P06899	Histone H2B type 1-J OS=Homo sapiens GN=HIST1H2BJ PE=1 SV=3 - [H2B1J_HUMAN]	47.62	9	2	7	95	12.0482	27.78	3	5	4.18052	7.14	1	2									2.05998	11.9	1	1					9.19395	27.78	3	4	164.969	47.62	7	59
K7EMV3	Histone H3 OS=Homo sapiens GN=H3F3B PE=1 SV=1 - [K7EMV3_HUMAN]	29.35	14	1	3	62	7.51455	17.39	2	3					7.62978	17.39	2	3	2.27028	7.61	1	1	7.32316	17.39	2	3	4.81889	17.39	2	2	2.56906	9.78	1	1	98.8808	29.35	3	36
Q5TEC6	Histone H3 OS=Homo sapiens GN=HIST2H3PS2 PE=1 SV=1 - [Q5TEC6_HUMAN]	19.85	3	1	3	53	7.51455	11.76	2	3					7.62978	11.76	2	3	2.27028	5.15	1	1	7.32316	11.76	2	3	4.81889	11.76	2	2	2.56906	6.62	1	1	79.9393	19.85	3	30
P62805	Histone H4 OS=Homo sapiens GN=HIST1H4A PE=1 SV=2 - [H4_HUMAN]	54.37	3	10	10	214	10.2502	29.13	3	4	5.06297	9.71	1	2	5.41518	9.71	1	2	5.52793	9.71	1	2	8.04644	29.13	3	3	5.30922	21.36	2	2	9.44058	17.48	2	4	351.564	54.37	10	125
H0YF10	Histone-binding protein RBBP4 (Fragment) OS=Homo sapiens GN=RBBP4 PE=1 SV=1 - [H0YF10_HUMAN]	23.19	12	3	3	3																	10.1209	23.19	3	3
Q6PKD2	HNRPCL1 protein (Fragment) OS=Homo sapiens GN=HNRPCL1 PE=2 SV=1 - [Q6PKD2_HUMAN]	26.09	8	1	8	30																	21.9358	21.74	6	8	51.3893	20.77	7	20
Q96BA7	HNRPU protein OS=Homo sapiens PE=2 SV=1 - [Q96BA7_HUMAN]	15.1	6	10	10	23	11.2598	5.54	3	5	5.36978	2.49	1	2	38.2041	14.13	9	15																													2.30545	1.11	1
Q86YZ3	Hornerin OS=Homo sapiens GN=HRNR PE=1 SV=2 - [HORN_HUMAN]	0.77	1	1	1	1																													6.21529	0.77	1	1
O14992	HS24/P52 OS=Homo sapiens GN=HS24/p52 PE=2 SV=1 - [O14992_HUMAN]	8.02	12	3	3	3									7.67026	8.02	3	3
Q2VPJ6	HSP90AA1 protein (Fragment) OS=Homo sapiens GN=HSP90AA1 PE=1 SV=1 - [Q2VPJ6_HUMAN]	22.39	13	4	11	30	19.7701	10.43	5	7	11.6343	6.67	3	4	48.5315	20.85	10	18																													2.00029	1.88	1
Q6P0M4	IARS protein OS=Homo sapiens GN=IARS PE=2 SV=1 - [Q6P0M4_HUMAN]	3.13	12	3	3	3					6.76796	3.13	3	3
A0A075B6N7	Ig alpha-2 chain C region (Fragment) OS=Homo sapiens GN=IGHA2 PE=1 SV=1 - [A0A075B6N7_HUMAN]	2.94	22	1	1	1
P01859	Ig gamma-2 chain C region OS=Homo sapiens GN=IGHG2 PE=1 SV=2 - [IGHG2_HUMAN]	2.76	5	1	1	2					2.4783	2.76	1	1																													2.20004	2.76	1	1
P01625	Ig kappa chain V-IV region Len OS=Homo sapiens PE=1 SV=2 - [KV402_HUMAN]	7.89	7	1	1	4					2.43596	7.89	1	1																	2.17143	7.89	1	1									2.3903	7.89	1	1
Q8NI35	InaD-like protein OS=Homo sapiens GN=INADL PE=1 SV=3 - [INADL_HUMAN]	2.28	5	3	3	3	7.79475	2.28	3	3
H0Y4R1	Inosine-5'-monophosphate dehydrogenase 2 (Fragment) OS=Homo sapiens GN=IMPDH2 PE=1 SV=1 - [H0Y4R1_HUMAN]	2.55	2	1	1	2					2.24716	2.55	1	1									2.46427	2.55	1	1
Q14643	Inositol 1,4,5-trisphosphate receptor type 1 OS=Homo sapiens GN=ITPR1 PE=1 SV=3 - [ITPR1_HUMAN]	6.45	8	8	18	39	80.5847	6.45	18	32																													15.5033	1.34	4	7
Q14571	Inositol 1,4,5-trisphosphate receptor type 2 OS=Homo sapiens GN=ITPR2 PE=1 SV=2 - [ITPR2_HUMAN]	8.18	2	11	24	47	100.746	8.18	24	40																													15.5033	1.37	4	7
Q14573	Inositol 1,4,5-trisphosphate receptor type 3 OS=Homo sapiens GN=ITPR3 PE=1 SV=2 - [ITPR3_HUMAN]	33.81	3	78	87	231	562.314	33.81	87	190	11.8426	2.62	5	5																									87.8913	11.38	26	36
Q9Y6M1	Insulin-like growth factor 2 mRNA-binding protein 2 OS=Homo sapiens GN=IGF2BP2 PE=1 SV=2 - [IF2B2_HUMAN]	4.17	3	2	2	3													7.35477	4.17	2	3
D6R9X8	Integrin alpha-3 OS=Homo sapiens GN=ITGA3 PE=1 SV=2 - [D6R9X8_HUMAN]	6.34	4	1	1	1					2.30226	6.34	1	1
P23229	Integrin alpha-6 OS=Homo sapiens GN=ITGA6 PE=1 SV=5 - [ITA6_HUMAN]	4.87	2	5	5	5					10.8053	4.87	5	5
A0A024R8K7	Integrin beta OS=Homo sapiens GN=ITGB4 PE=3 SV=1 - [A0A024R8K7_HUMAN]	13.18	11	20	20	37	41.7801	9.25	14	16	47.966	10.79	16	19																													4.08858	1.26	2	2
P05556	Integrin beta-1 OS=Homo sapiens GN=ITGB1 PE=1 SV=2 - [ITB1_HUMAN]	1.25	1	1	1	1									2.20815	1.25	1	1
B4DY09	Interleukin enhancer-binding factor 2 OS=Homo sapiens GN=ILF2 PE=1 SV=1 - [B4DY09_HUMAN]	20.17	6	5	5	9																	24.9407	20.17	5	8
A0A0A0MQU1	Inverted formin-2 (Fragment) OS=Homo sapiens GN=INF2 PE=1 SV=1 - [A0A0A0MQU1_HUMAN]	2.65	2	1	1	1	2.77617	2.65	1	1
A0A024R1X8	Junction plakoglobin, isoform CRA_a OS=Homo sapiens GN=JUP PE=4 SV=1 - [A0A024R1X8_HUMAN]	43.89	9	26	30	257	170.693	40.81	24	52	216.631	41.07	26	71	150.948	33.29	22	56	31.3614	11.95	8	13																	56.199	17.58	12	22	69.4816	25.23	17	26	40.2129	13.96	10
Q9P266	Junctional protein associated with coronary artery disease OS=Homo sapiens GN=KIAA1462 PE=1 SV=3 - [JCAD_HUMAN]	9.35	1	10	10	14	27.2156	9.35	10	10																													9.64118	3.46	4	4
H6VRF8	Keratin 1 OS=Homo sapiens GN=KRT1 PE=3 SV=1 - [H6VRF8_HUMAN]	45.5	6	30	37	346	47.5933	22.2	14	18	256.693	39.44	29	85	32.3113	12.27	8	12	94.368	20.03	14	33	180.761	30.75	24	57	29.4991	3.26	2	9	8.62127	1.55	1	3	182.635	30.43	21	63	11.3231	4.66	3	4	6.74229	4.81	3	3	18.01	6.21	4
A1A4E9	Keratin 13 OS=Homo sapiens GN=KRT13 PE=1 SV=1 - [A1A4E9_HUMAN]	49.56	7	19	28	236	224.408	46.07	26	77	20.5268	5.02	4	7	4.93371	3.93	2	2	6.66039	6.55	3	3	221.592	19.43	10	71	46.6307	7.42	4	17	9.15868	3.49	2	4	2.55374	2.62	1	1									4.05681	3.93	2
Q8TC04	Keratin 23 (Histone deacetylase inducible) OS=Homo sapiens GN=KRT23 PE=2 SV=1 - [Q8TC04_HUMAN]	7.58	2	1	4	13	2.17546	2.13	1	1													6.7256	5.45	3	3	2.42297	2.13	1	1
Q0IIN1	Keratin 77 OS=Homo sapiens GN=KRT77 PE=1 SV=1 - [Q0IIN1_HUMAN]	6.57	5	1	6	129	7.91021	3.63	3	3	13.146	4.67	3	5	20.5566	3.63	3	9	40.0302	5.02	4	16	73.0765	5.02	4	28	14.4591	1.56	2	6	1.88957	1.21	1	1	11.7505	3.63	3	4	11.3431	3.63	3	4					7.61288	3.63	2
O76009	Keratin, type I cuticular Ha3-I OS=Homo sapiens GN=KRT33A PE=2 SV=2 - [KT33A_HUMAN]	27.48	6	3	12	44	7.2618	1.73	1	3									49.4567	19.55	9	19	2.24533	2.23	1	1	2.13255	1.73	1	1	6.31839	3.96	2	3	13.2739	7.43	3	5
A0A087X2I6	Keratin, type I cuticular Ha3-II OS=Homo sapiens GN=KRT33B PE=1 SV=1 - [A0A087X2I6_HUMAN]	18.56	6	2	9	80	9.41801	3.47	2	4	2.11949	1.73	1	1	4.12116	1.73	1	2	48.0557	16.83	8	19	50.8118	3.96	2	23	4.407	3.47	2	2	8.43315	5.69	3	4	6.40425	6.19	3	3
C4AM86	Keratin, type I cuticular Ha5 OS=Homo sapiens GN=KRT35 PE=1 SV=1 - [C4AM86_HUMAN]	19.53	4	2	9	73	2.15622	1.65	1	1	2.11949	1.65	1	1	4.12116	1.65	1	2	35.3983	17.41	8	13	66.8683	3.76	2	29	2.27444	1.65	1	1	2.11475	1.65	1	1	7.32672	4	2	3
O76013	Keratin, type I cuticular Ha6 OS=Homo sapiens GN=KRT36 PE=2 SV=1 - [KRT36_HUMAN]	11.78	2	4	7	68	2.15622	1.5	1	1	2.11949	1.5	1	1	4.12116	1.5	1	2	39.4715	10.28	6	15	48.5665	1.5	1	22	2.27444	1.5	1	1	2.11475	1.5	1	1	4.37025	3.43	2	2
O76015	Keratin, type I cuticular Ha8 OS=Homo sapiens GN=KRT38 PE=1 SV=3 - [KRT38_HUMAN]	11.4	2	2	5	70	2.15622	1.54	1	1	2.11949	1.54	1	1	6.76888	3.95	2	3	18.7646	3.51	2	8	51.1516	3.95	2	23	2.27444	1.54	1	1	6.97353	3.95	2	3	4.37025	3.51	2	2
P13645	Keratin, type I cytoskeletal 10 OS=Homo sapiens GN=KRT10 PE=1 SV=6 - [K1C10_HUMAN]	42.29	7	20	26	248	39.3806	17.81	11	14	174.27	35.27	22	59	18.6248	12.84	6	8	62.2747	23.29	14	24	157.789	31.68	17	59	14.1025	6.34	5	6	2.11475	1.2	1	1	53.3797	20.89	14	21	8.19448	4.11	2	3					11.2174	7.19	4
P02533	Keratin, type I cytoskeletal 14 OS=Homo sapiens GN=KRT14 PE=1 SV=4 - [K1C14_HUMAN]	38.77	11	3	24	314	58.8465	18.43	9	18	34.5788	15.04	8	14	6.57419	3.39	2	3	15.9996	7.2	4	7	342.936	37.5	22	125	78.9889	9.75	8	29	6.63915	5.72	3	3	15.8096	8.05	5	7									6.54156	5.72	3
P08779	Keratin, type I cytoskeletal 16 OS=Homo sapiens GN=KRT16 PE=1 SV=4 - [K1C16_HUMAN]	52.22	9	11	25	250	52.5036	12.47	7	16	29.013	9.09	6	12	6.57419	3.38	2	3	15.9996	7.19	4	7	306.621	50.53	24	111	50.6032	9.73	7	19	4.48378	3.38	2	2	12.606	5.29	4	6									6.54156	5.71	3
Q04695	Keratin, type I cytoskeletal 17 OS=Homo sapiens GN=KRT17 PE=1 SV=2 - [K1C17_HUMAN]	35.42	12	6	22	311	49.1762	16.44	8	15	14.4833	10.88	6	6	14.4531	6.02	3	6	8.73514	5.79	3	4	321.698	21.53	14	118	76.898	10.42	8	28	12.8299	6.02	3	5	13.4748	9.03	5	6									4.32656	4.17	2
P05783	Keratin, type I cytoskeletal 18 OS=Homo sapiens GN=KRT18 PE=1 SV=2 - [K1C18_HUMAN]	88.84	5	46	49	851	7.41654	4.42	2	3	6.36404	6.51	3	3	25.0034	15.12	7	10	28.9863	10.47	5	12	1876.41	86.98	48	498	60.1145	20.7	10	24	37.9758	15.58	7	15	8.73855	8.37	4	4	2.06233	2.09	1	1					4.79193	4.42	2
P08727	Keratin, type I cytoskeletal 19 OS=Homo sapiens GN=KRT19 PE=1 SV=4 - [K1C19_HUMAN]	89.25	8	31	48	1508	33.2696	13	6	13	20.5012	20	8	9	54.7816	34.5	14	22	32.6278	21.25	9	14	2378.75	89.25	47	668	591.223	65.75	34	201	78.1329	46.5	17	30	24.4388	24	10	11									8.39279	9.75	4
P35900	Keratin, type I cytoskeletal 20 OS=Homo sapiens GN=KRT20 PE=1 SV=1 - [K1C20_HUMAN]	16.75	2	4	7	51	41.7484	4.25	3	12	4.92335	2.59	2	2	2.45303	2.12	1	1	2.07071	2.12	1	1	47.3007	15.09	6	14	24.1306	3.77	2	8	2.04947	1.65	1	1													2.01987	2.12	1
P35527	Keratin, type I cytoskeletal 9 OS=Homo sapiens GN=KRT9 PE=1 SV=3 - [K1C9_HUMAN]	34.35	2	18	19	118	14.9139	13.64	6	6	60.9611	22.63	12	21	5.37473	4.33	2	2	19.151	9.79	5	7	24.2807	7.22	4	10	5.34798	3.69	2	2					129.138	30.66	18	50	6.74655	4.65	2	3	2.60308	2.57	1	1	6.81847	6.26	3
P78386	Keratin, type II cuticular Hb5 OS=Homo sapiens GN=KRT85 PE=1 SV=1 - [KRT85_HUMAN]	17.55	6	3	14	81													118.73	17.55	13	45	19.7598	5.33	4	6	4.8277	3.35	2	2	3.88464	2.96	2	2	10.5584	3.75	3	5
P35908	Keratin, type II cytoskeletal 2 epidermal OS=Homo sapiens GN=KRT2 PE=1 SV=2 - [K22E_HUMAN]	39.28	4	18	28	217	27.8456	12.36	8	11	92.7066	34.27	21	35	32.8554	9.86	7	14	69.3726	16.74	11	28	100.096	8.14	9	37	14.4591	1.41	2	6	1.88957	1.1	1	1	43.9486	16.74	11	16	18.5111	6.73	5	7	2.2487	2.19	1	1	12.2723	5.48	3
P13647	Keratin, type II cytoskeletal 5 OS=Homo sapiens GN=KRT5 PE=1 SV=3 - [K2C5_HUMAN]	36.95	17	10	27	266	63.9323	27.97	17	23	37.077	13.39	9	13	30.7004	3.22	3	12	86.3542	4.92	5	30	192.46	20.34	16	65	43.4499	4.24	4	15	10.5108	2.88	2	4	29.9087	4.75	4	10	4.56255	1.53	2	2					5.12479	1.53	1
P08729	Keratin, type II cytoskeletal 7 OS=Homo sapiens GN=KRT7 PE=1 SV=5 - [K2C7_HUMAN]	51.39	33	22	33	260	17.8381	3.84	3	7	6.87957	6.61	3	3	23.3769	7.04	4	10	55.9037	6.4	6	23	303.957	44.35	30	104	24.3272	5.12	4	10	3.95632	3.2	2	2	5.0501	1.92	2	2	4.56255	1.92	2	2					5.12479	1.92	1
Q3SY84	Keratin, type II cytoskeletal 71 OS=Homo sapiens GN=KRT71 PE=1 SV=3 - [K2C71_HUMAN]	7.27	5	1	5	104	18.3432	5.54	4	7	2.31231	1.34	1	1	18.4815	1.72	2	8	31.9218	1.72	2	13	46.4398	3.25	3	18	14.4591	1.72	2	6	1.88957	1.34	1	1	5.0501	1.72	2	2	4.56255	1.72	2	2					5.12479	1.72	1
O95678	Keratin, type II cytoskeletal 75 OS=Homo sapiens GN=KRT75 PE=1 SV=2 - [K2C75_HUMAN]	23.23	10	5	19	231	23.4366	13.07	9	9	7.34012	4.9	3	3	26.1955	3.27	3	11	73.1811	6.9	6	28	140.68	14.88	13	54	20.809	4.36	4	9	6.32359	4.9	3	3	16.7921	3.81	4	6	4.56255	1.63	2	2					12.4686	3.27	2
P05787	Keratin, type II cytoskeletal 8 OS=Homo sapiens GN=KRT8 PE=1 SV=7 - [K2C8_HUMAN]	84.89	39	57	73	2768	25.3447	16.98	9	10	35.5021	14.29	8	13	183.211	43.27	25	70	987.64	63.56	41	335	3682.07	84.27	71	1104	473.103	56.31	35	167	84.3475	37.89	18	34	40.8701	11.39	7	15	6.7342	3.52	3	3					55.1869	23.6	13
O60382	KIAA0324 (Fragment) OS=Homo sapiens GN=KIAA0324 PE=4 SV=1 - [O60382_HUMAN]	2.29	3	3	3	4	7.76212	2.29	3	3					2.43635	0.73	1	1
Q8N303	KIAA1586 protein (Fragment) OS=Homo sapiens GN=KIAA1586 PE=2 SV=2 - [Q8N303_HUMAN]	1.78	4	1	1	1	2.25305	1.78	1	1
Q5W0G0	Kin of IRRE-like protein 1 OS=Homo sapiens GN=KIRREL PE=1 SV=1 - [Q5W0G0_HUMAN]	4.03	4	2	2	2									4.45711	4.03	2	2
H0Y8E4	Kinase D-interacting substrate of 220 kDa (Fragment) OS=Homo sapiens GN=KIDINS220 PE=1 SV=1 - [H0Y8E4_HUMAN]	1.04	4	1	1	1	2.32336	1.04	1	1
Q13601	KRR1 small subunit processome component homolog OS=Homo sapiens GN=KRR1 PE=1 SV=4 - [KRR1_HUMAN]	9.19	3	3	3	3																	6.39679	9.19	3	3
A0JNT2	KRT83 protein OS=Homo sapiens GN=KRT83 PE=2 SV=1 - [A0JNT2_HUMAN]	20.58	6	1	16	116													144.591	18.57	15	54	9.67348	7.16	4	4	7.36371	5.82	3	3	6.0412	5.82	3	3	30.2292	10.74	7	13
A0A087WUV5	Lactadherin (Fragment) OS=Homo sapiens GN=MFGE8 PE=1 SV=1 - [A0A087WUV5_HUMAN]	24	8	1	1	1																	2.68259	24	1	1
Q6IPJ9	Ladinin 1 OS=Homo sapiens GN=LAD1 PE=2 SV=1 - [Q6IPJ9_HUMAN]	42.55	5	2	18	57	18.8986	17.79	6	7	7.30771	9.28	3	3	4.58371	6.96	2	2	94.2414	41.2	17	34	2.16658	3.29	1	1	2.09459	2.32	1	1
P20700	Lamin-B1 OS=Homo sapiens GN=LMNB1 PE=1 SV=2 - [LMNB1_HUMAN]	32.76	6	20	22	34	2.03294	1.37	1	1	65.8381	28.16	19	25					15.764	9.9	6	6																					4.38909	2.9	2	2
Q03252	Lamin-B2 OS=Homo sapiens GN=LMNB2 PE=1 SV=3 - [LMNB2_HUMAN]	30.17	3	16	18	26	2.03294	1.33	1	1	2.27121	1.17	1	1					56.4845	30.17	17	22																					2.0377	1.17	1	1
Q2MCL6	Large neutral amino acids transporter 1 (Fragment) OS=Homo sapiens GN=SLC7A5 PE=4 SV=1 - [Q2MCL6_HUMAN]	19.72	2	1	1	1																					2.51807	19.72	1	1
A0A024RAC0	Leucine zipper protein 1, isoform CRA_a OS=Homo sapiens GN=LUZP1 PE=4 SV=1 - [A0A024RAC0_HUMAN]	32.53	5	28	28	51	58.8916	21.56	19	22	45.4851	21.56	18	18	14.0218	5.58	5	6																					4.36115	1.77	2	2	6.86324	3.16	3	3
Q9BRK4	Leucine zipper putative tumor suppressor 2 OS=Homo sapiens GN=LZTS2 PE=1 SV=2 - [LZTS2_HUMAN]	13.45	7	9	10	11	24.1575	13.45	9	9	2.01066	1.2	1	1													2.26217	1.05	1	1
D3DVQ1	Leucine zipper-EF-hand containing transmembrane protein 1, isoform CRA_a OS=Homo sapiens GN=LETM1 PE=4 SV=1 - [D3DVQ1_HUMAN]	1.79	2	1	1	1																	2.25655	1.79	1	1
P42704	Leucine-rich PPR motif-containing protein, mitochondrial OS=Homo sapiens GN=LRPPRC PE=1 SV=3 - [LPPRC_HUMAN]	14.13	5	19	19	25					49.6153	13.56	17	20																													11.5605	3.66	5	5
Q96II8	Leucine-rich repeat and calponin homology domain-containing protein 3 OS=Homo sapiens GN=LRCH3 PE=1 SV=2 - [LRCH3_HUMAN]	7.98	6	5	5	5	11.136	7.98	5	5
Q9Y608	Leucine-rich repeat flightless-interacting protein 2 OS=Homo sapiens GN=LRRFIP2 PE=1 SV=1 - [LRRF2_HUMAN]	12.76	10	8	8	21					20.9834	8.46	5	8	23.4444	9.85	6	9					5.99218	3.74	2	2																	2.84073	1.8	1	1	2.01572	1.25	1
Q8N1G4	Leucine-rich repeat-containing protein 47 OS=Homo sapiens GN=LRRC47 PE=1 SV=1 - [LRC47_HUMAN]	1.89	1	1	1	1																																	2.37214	1.89	1	1
Q96AG4	Leucine-rich repeat-containing protein 59 OS=Homo sapiens GN=LRRC59 PE=1 SV=1 - [LRC59_HUMAN]	6.51	1	2	2	2																					4.4297	6.51	2	2
Q5MK14	Leukemia-associated protein (Fragment) OS=Homo sapiens PE=2 SV=1 - [Q5MK14_HUMAN]	12.9	2	1	1	1																													2.11013	12.9	1	1
G3V1D4	Lin-7 homolog C (C. elegans), isoform CRA_b OS=Homo sapiens GN=LIN7C PE=1 SV=1 - [G3V1D4_HUMAN]	16.76	7	3	3	3																									6.51305	16.76	3	3
K7ENH4	Lipid phosphate phosphohydrolase 2 (Fragment) OS=Homo sapiens GN=PPAP2C PE=1 SV=1 - [K7ENH4_HUMAN]	7.35	5	1	1	1																					2.24896	7.35	1	1
P61626	Lysozyme C OS=Homo sapiens GN=LYZ PE=1 SV=1 - [LYSC_HUMAN]	25.68	3	4	4	14	34.463	25.68	4	12													2.74302	8.11	1	1																	2.2878	8.11	1	1
B3KQX7	Major prion protein OS=Homo sapiens PE=2 SV=1 - [B3KQX7_HUMAN]	7.36	14	1	1	1																	3.25655	7.36	1	1
A0PJ56	MAK16 protein (Fragment) OS=Homo sapiens GN=MAK16 PE=2 SV=1 - [A0PJ56_HUMAN]	13.39	3	1	1	1																	3.41742	13.39	1	1
P49006	MARCKS-related protein OS=Homo sapiens GN=MARCKSL1 PE=1 SV=2 - [MRP_HUMAN]	3.59	1	1	1	1																					2.12364	3.59	1	1
D6REM6	Matrin-3 OS=Homo sapiens GN=MATR3 PE=1 SV=1 - [D6REM6_HUMAN]	8.06	17	5	5	8	2.30946	1.13	1	1					16.8617	8.06	5	7
P08582	Melanotransferrin OS=Homo sapiens GN=MFI2 PE=1 SV=2 - [TRFM_HUMAN]	9.35	3	6	6	7									11.3641	7.99	5	5	4.28976	1.36	1	2
Q96QZ7	Membrane-associated guanylate kinase, WW and PDZ domain-containing protein 1 OS=Homo sapiens GN=MAGI1 PE=1 SV=3 - [MAGI1_HUMAN]	16.9	8	19	19	25	38.778	13.48	15	15	22.5542	7.38	8	9																													2.07749	0.87	1	1
H3BMA1	Mesothelin (Fragment) OS=Homo sapiens GN=MSLN PE=1 SV=2 - [H3BMA1_HUMAN]	4.19	3	1	1	1																	3.11605	4.19	1	1
A0A0C4DFQ1	Metaxin-1 OS=Homo sapiens GN=MTX1 PE=1 SV=1 - [A0A0C4DFQ1_HUMAN]	2.07	3	1	1	1																					2.04494	2.07	1	1
C9JNK6	Metaxin-2 OS=Homo sapiens GN=MTX2 PE=1 SV=1 - [C9JNK6_HUMAN]	15.94	5	3	3	4																									9.12971	15.94	3	4
Q5HYI7	Metaxin-3 OS=Homo sapiens GN=MTX3 PE=1 SV=2 - [MTX3_HUMAN]	8.65	1	3	3	4																					6.97088	8.65	3	3	2.05809	2.88	1	1
Q9BQA1	Methylosome protein 50 OS=Homo sapiens GN=WDR77 PE=1 SV=1 - [MEP50_HUMAN]	7.89	3	2	2	7																					11.6684	7.89	2	4
E9PMI6	Methylosome subunit pICln OS=Homo sapiens GN=CLNS1A PE=1 SV=1 - [E9PMI6_HUMAN]	7.78	4	1	1	1																					3.09685	7.78	1	1
Q5QR38	MHC class I antigen (Fragment) OS=Homo sapiens GN=HLA-B PE=4 SV=1 - [Q5QR38_HUMAN]	10	250	1	1	3																	2.91498	10	1	1	5.3776	10	1	2
Q9NX63	MICOS complex subunit MIC19 OS=Homo sapiens GN=CHCHD3 PE=1 SV=1 - [MIC19_HUMAN]	33.04	5	10	10	30																	13.5039	19.38	5	5	2.06784	4.85	1	1	49.8188	32.6	9	19
Q9BRQ6	MICOS complex subunit MIC25 OS=Homo sapiens GN=CHCHD6 PE=1 SV=1 - [MIC25_HUMAN]	21.28	4	4	4	5																					10.9493	17.87	3	4	2.35495	3.4	1	1
A0A087WUX8	MICOS complex subunit MIC27 OS=Homo sapiens GN=APOOL PE=1 SV=1 - [A0A087WUX8_HUMAN]	5.32	3	1	1	1																					2.9391	5.32	1	1
C9J406	MICOS complex subunit MIC60 OS=Homo sapiens GN=IMMT PE=1 SV=1 - [C9J406_HUMAN]	52.81	2	1	40	128					39.5421	15.48	9	14	272.236	52.81	40	97	2.00192	1.37	1	1																					2.26853	1.37	1	1	39.762	9.1	6
Q16891	MICOS complex subunit MIC60 OS=Homo sapiens GN=IMMT PE=1 SV=1 - [MIC60_HUMAN]	47.76	9	2	41	132					44.5371	18.47	11	16	278.088	47.76	41	99	2.00192	1.19	1	1																					2.26853	1.19	1	1	39.762	7.92	6
O14880	Microsomal glutathione S-transferase 3 OS=Homo sapiens GN=MGST3 PE=1 SV=1 - [MGST3_HUMAN]	17.76	4	2	2	2																	3.12807	8.55	1	1									2.28579	9.21	1	1
I3L1P8	Mitochondrial 2-oxoglutarate/malate carrier protein (Fragment) OS=Homo sapiens GN=SLC25A11 PE=1 SV=1 - [I3L1P8_HUMAN]	12.84	2	3	3	4																					9.52471	12.84	3	4
E9PIE4	Mitochondrial carrier homolog 2 (Fragment) OS=Homo sapiens GN=MTCH2 PE=1 SV=6 - [E9PIE4_HUMAN]	15.65	3	4	4	6																					14.8252	15.65	4	6
H0YBZ4	Mitochondrial fission regulator 1 (Fragment) OS=Homo sapiens GN=MTFR1 PE=1 SV=1 - [H0YBZ4_HUMAN]	4.12	3	1	1	1																					2.52498	4.12	1	1
E9PPQ0	Mitochondrial fission regulator 1-like (Fragment) OS=Homo sapiens GN=MTFR1L PE=1 SV=1 - [E9PPQ0_HUMAN]	22.64	10	1	1	1																					2.30389	22.64	1	1
B3GQS7	Mitochondrial heat shock 60kD protein 1 variant 1 OS=Homo sapiens GN=HSPD1 PE=2 SV=1 - [B3GQS7_HUMAN]	22.67	16	11	11	21													43.8931	20.56	10	16
Q15388	Mitochondrial import receptor subunit TOM20 homolog OS=Homo sapiens GN=TOMM20 PE=1 SV=1 - [TOM20_HUMAN]	8.28	1	1	1	1																													3.2229	8.28	1	1
O96008	Mitochondrial import receptor subunit TOM40 homolog OS=Homo sapiens GN=TOMM40 PE=1 SV=1 - [TOM40_HUMAN]	22.99	3	7	7	27									2.13354	3.05	1	1					46.9128	22.99	7	14	29.4629	6.93	2	10
Q53GB0	Mitochondrial import receptor Tom22 variant (Fragment) OS=Homo sapiens PE=2 SV=1 - [Q53GB0_HUMAN]	8.45	2	1	1	5																													15.4938	8.45	1	5
H7BXZ6	Mitochondrial Rho GTPase OS=Homo sapiens GN=RHOT1 PE=1 SV=2 - [H7BXZ6_HUMAN]	1.51	2	1	1	1													2.01273	1.51	1	1
B4DEH0	Mitochondrial ribosomal protein L10, isoform CRA_d OS=Homo sapiens GN=MRPL10 PE=2 SV=1 - [B4DEH0_HUMAN]	4.5	2	1	1	1																									2.10274	4.5	1	1
D3DPS9	Mitochondrial ribosomal protein S15, isoform CRA_c OS=Homo sapiens GN=MRPS15 PE=3 SV=1 - [D3DPS9_HUMAN]	6.21	2	1	1	1
Q10713	Mitochondrial-processing peptidase subunit alpha OS=Homo sapiens GN=PMPCA PE=1 SV=2 - [MPPA_HUMAN]	22.29	5	9	9	12																	32.3812	22.29	9	11
Q8IVT2	Mitotic interactor and substrate of PLK1 OS=Homo sapiens GN=MISP PE=1 SV=1 - [MISP_HUMAN]	38.44	1	21	21	83	33.429	14.29	8	12	33.5336	19	10	12	86.8058	31.52	18	30	4.58953	2.65	2	2	7.5548	5.74	3	3													9.9576	4.27	3	4	12.3508	5.6	4	5	29.03	9.43	6
I3L1L3	Myb-binding protein 1A (Fragment) OS=Homo sapiens GN=MYBBP1A PE=1 SV=1 - [I3L1L3_HUMAN]	6.63	5	7	7	7					17.5399	6.63	7	7
A8CDT9	MYO5A variant protein OS=Homo sapiens PE=2 SV=1 - [A8CDT9_HUMAN]	13.84	18	19	23	51	64.972	12.8	21	24	49.5425	10.89	17	20																									11.6534	2.41	4	5	4.17112	1.09	2	2
Q9NZM1	Myoferlin OS=Homo sapiens GN=MYOF PE=1 SV=1 - [MYOF_HUMAN]	10	3	17	17	29	24.3515	4.37	8	9	42.3094	8.49	14	16																									2.02309	0.53	1	1	6.85365	1.75	3	3
D3DTH7	Myosin IC, isoform CRA_a OS=Homo sapiens GN=MYO1C PE=4 SV=1 - [D3DTH7_HUMAN]	49.07	2	1	47	385	99.2526	28.77	21	35	235.494	41.65	33	84	489.067	45.13	44	169																					5.06039	2.2	2	2	51.0854	20.3	17	21	191.372	24.13	24
F8W1R7	Myosin light polypeptide 6 OS=Homo sapiens GN=MYL6 PE=1 SV=1 - [F8W1R7_HUMAN]	42.07	19	7	7	35	5.42376	19.31	2	2	7.52475	25.52	3	3	2.24524	6.21	1	1					6.30333	19.31	2	2									59.582	42.07	7	22	2.08022	8.97	1	1
B9EGI2	Myosin phosphatase Rho interacting protein OS=Homo sapiens GN=MPRIP PE=2 SV=1 - [B9EGI2_HUMAN]	56.12	12	27	52	133	287.853	56.03	51	93	60.6602	29.7	20	23																									40.3721	16.1	13	15	4.80133	2.03	2	2
H7C3G6	Myosin phosphatase Rho-interacting protein (Fragment) OS=Homo sapiens GN=MPRIP PE=1 SV=2 - [H7C3G6_HUMAN]	50.54	7	1	14	39	79.6516	50.54	14	25	16.2183	25.27	5	6																									20.6337	21.66	5	7	2.17478	3.97	1	1
H0Y2S9	Myosin phosphatase Rho-interacting protein (Fragment) OS=Homo sapiens GN=MPRIP PE=1 SV=3 - [H0Y2S9_HUMAN]	29.38	8	19	44	102	228.582	29.38	44	74	40.7252	10.14	12	15																									29.3082	6.58	9	11	4.80133	1.17	2	2
P19105	Myosin regulatory light chain 12A OS=Homo sapiens GN=MYL12A PE=1 SV=2 - [ML12A_HUMAN]	24.56	9	4	4	27																									10.3408	18.13	3	4	45.9062	24.56	4	16
P35580	Myosin-10 OS=Homo sapiens GN=MYH10 PE=1 SV=3 - [MYH10_HUMAN]	51.37	25	80	103	399	710.049	48.43	96	231	273.009	28.44	49	97																									127.316	15.89	31	48	58.3759	6.02	12	23
M0QY43	Myosin-14 (Fragment) OS=Homo sapiens GN=MYH14 PE=1 SV=6 - [M0QY43_HUMAN]	29.94	17	2	27	92	137.313	28.04	25	47	89.9009	19.66	16	33																									10.0326	2.99	3	4	21.0124	5.89	5	8
Q7Z406	Myosin-14 OS=Homo sapiens GN=MYH14 PE=1 SV=2 - [MYH14_HUMAN]	30.18	86	25	54	189	249.361	27.87	48	83	191.72	22.11	38	69																									37.1299	3.21	7	14	60.5146	5.31	9	23
P35579	Myosin-9 OS=Homo sapiens GN=MYH9 PE=1 SV=4 - [MYH9_HUMAN]	60.2	23	117	141	1035	1527.08	57.4	131	474	931.451	46.58	103	315	5.04475	1.17	2	2																					353.429	28.16	58	125	322.237	29.08	56	119
Q9H0A0	N-acetyltransferase 10 OS=Homo sapiens GN=NAT10 PE=1 SV=2 - [NAT10_HUMAN]	3.9	4	2	4	4									9.21393	3.9	4	4
Q8N1B9	NADH dehydrogenase (Ubiquinone) 1 alpha subcomplex, 10, 42kDa, isoform CRA_c OS=Homo sapiens GN=NDUFA10 PE=1 SV=1 - [Q8N1B9_HUMAN]	5.97	9	1	1	1																					2.0772	5.97	1	1
G3V0I5	NADH dehydrogenase (Ubiquinone) flavoprotein 1, 51kDa, isoform CRA_c OS=Homo sapiens GN=NDUFV1 PE=1 SV=1 - [G3V0I5_HUMAN]	5.91	13	3	3	3																	7.1834	5.91	3	3
H0YID5	NADH dehydrogenase [ubiquinone] 1 alpha subcomplex subunit 12 (Fragment) OS=Homo sapiens GN=NDUFA12 PE=1 SV=1 - [H0YID5_HUMAN]	22.22	5	1	1	1																													2.36506	22.22	1	1
E9PS48	NADH dehydrogenase [ubiquinone] iron-sulfur protein 3, mitochondrial OS=Homo sapiens GN=NDUFS3 PE=1 SV=1 - [E9PS48_HUMAN]	8.07	4	1	1	2																									4.06845	8.07	1	2
B1AHF3	NADH-cytochrome b5 reductase 3 (Fragment) OS=Homo sapiens GN=CYB5R3 PE=1 SV=1 - [B1AHF3_HUMAN]	7.48	4	1	1	1																					2.73845	7.48	1	1
P28331	NADH-ubiquinone oxidoreductase 75 kDa subunit, mitochondrial OS=Homo sapiens GN=NDUFS1 PE=1 SV=3 - [NDUS1_HUMAN]	5.23	4	3	3	4									2.2873	2.2	1	1	6.5061	3.03	2	3
Q05CW7	NAT10 protein (Fragment) OS=Homo sapiens GN=NAT10 PE=2 SV=1 - [Q05CW7_HUMAN]	6.14	3	1	3	3									7.6846	6.14	3	3
D3DTX6	Neurabin-2 OS=Homo sapiens GN=PPP1R9B PE=1 SV=1 - [D3DTX6_HUMAN]	42.72	7	32	34	253	185.068	39.41	29	58	177.641	38.92	27	53	274.821	33.41	26	84					5.16226	3.92	2	2													30.5997	9.67	9	12	49.5473	17.14	13	18	76.1272	17.01	14
Q09666	Neuroblast differentiation-associated protein AHNAK OS=Homo sapiens GN=AHNAK PE=1 SV=2 - [AHNK_HUMAN]	17.81	5	28	29	44	76.0931	17.81	29	37	7.11602	4.4	3	4																									5.24665	3.17	2	3
G3V4G1	Neuroguidin (Fragment) OS=Homo sapiens GN=NGDN PE=1 SV=6 - [G3V4G1_HUMAN]	9.93	2	1	1	1																					2.38694	9.93	1	1
F2Z2W6	Non-histone chromosomal protein HMG-14 OS=Homo sapiens GN=HMGN1 PE=1 SV=1 - [F2Z2W6_HUMAN]	29.55	4	1	1	1																													2.42127	29.55	1	1
C9IZL7	Non-POU domain-containing octamer-binding protein (Fragment) OS=Homo sapiens GN=NONO PE=1 SV=1 - [C9IZL7_HUMAN]	14.01	6	2	3	6													8.90956	14.01	3	4	2.02464	3.86	1	1
A0PJ92	NOP56 protein (Fragment) OS=Homo sapiens GN=NOP56 PE=2 SV=1 - [A0PJ92_HUMAN]	19.24	6	8	8	19	2.97375	2.91	1	1	22.2386	17.45	7	9	2.1176	1.79	1	1	16.4548	11.86	5	7
K4DIE0	Nuclear mitotic apparatus protein 1 (Fragment) OS=Homo sapiens GN=NUMA1 PE=1 SV=1 - [K4DIE0_HUMAN]	2.55	9	1	1	1	2.05598	2.55	1	1
E9PF10	Nuclear pore complex protein Nup155 OS=Homo sapiens GN=NUP155 PE=1 SV=1 - [E9PF10_HUMAN]	4.9	4	4	5	7	2.12169	0.53	1	1	12.6686	4.9	5	5																													2.46856	1.21	1	1
Q8TEM1	Nuclear pore membrane glycoprotein 210 OS=Homo sapiens GN=NUP210 PE=1 SV=3 - [PO210_HUMAN]	1.96	1	3	3	3					7.33315	1.96	3	3
Q9H8H0	Nucleolar protein 11 OS=Homo sapiens GN=NOL11 PE=1 SV=1 - [NOL11_HUMAN]	2.23	3	2	2	2									4.08624	2.23	2	2
Q9NR30	Nucleolar RNA helicase 2 OS=Homo sapiens GN=DDX21 PE=1 SV=5 - [DDX21_HUMAN]	14.56	8	11	11	19					4.29986	3.07	2	2	44.0747	13.03	10	17
E9PKP7	Nucleolar transcription factor 1 OS=Homo sapiens GN=UBTF PE=1 SV=1 - [E9PKP7_HUMAN]	3.36	9	2	2	2									5.6735	3.36	2	2
P19338	Nucleolin OS=Homo sapiens GN=NCL PE=1 SV=3 - [NUCL_HUMAN]	15.21	10	11	11	30					2.37582	1.27	1	1	59.4719	15.21	11	24																													11.579	5.63	4
P06748	Nucleophosmin OS=Homo sapiens GN=NPM1 PE=1 SV=2 - [NPM_HUMAN]	24.15	9	6	6	38	2.61634	3.06	1	1	38.0247	24.15	6	15	9.82839	7.48	2	4	7.02175	7.48	2	3	4.5954	4.76	1	2	29.6647	12.93	4	11
A0A024R3R6	Nucleoporin 133kDa, isoform CRA_a OS=Homo sapiens GN=NUP133 PE=4 SV=1 - [A0A024R3R6_HUMAN]	1.02	4	1	1	1					2.56388	1.02	1	1
A0A0G2JMZ8	Occludin OS=Homo sapiens GN=OCLN PE=1 SV=1 - [A0A0G2JMZ8_HUMAN]	4.21	3	2	2	2																	4.68384	4.21	2	2
D6RI08	OCIA domain-containing protein 1 (Fragment) OS=Homo sapiens GN=OCIAD1 PE=1 SV=1 - [D6RI08_HUMAN]	11.65	10	1	1	1																					2.52828	11.65	1	1
P36551	Oxygen-dependent coproporphyrinogen-III oxidase, mitochondrial OS=Homo sapiens GN=CPOX PE=1 SV=3 - [HEM6_HUMAN]	5.95	1	2	2	4																					9.33381	5.95	2	4
Q8WVV2	Oxysterol-binding protein (Fragment) OS=Homo sapiens PE=2 SV=1 - [Q8WVV2_HUMAN]	2.83	11	1	1	1									2.54823	2.83	1	1
Q5VU21	PAI-1 mRNA-binding protein variant OS=Homo sapiens PE=2 SV=1 - [Q5VU21_HUMAN]	10.08	5	4	4	5																	12.943	10.08	4	5
Q9C0B5	Palmitoyltransferase ZDHHC5 OS=Homo sapiens GN=ZDHHC5 PE=1 SV=2 - [ZDHC5_HUMAN]	2.24	1	1	1	1									2.00725	2.24	1	1
D6RAN1	PDZ and LIM domain protein 7 (Fragment) OS=Homo sapiens GN=PDLIM7 PE=1 SV=1 - [D6RAN1_HUMAN]	13.33	5	1	1	1																	2.62281	13.33	1	1
K7EM11	PDZ domain-containing protein GIPC1 (Fragment) OS=Homo sapiens GN=GIPC1 PE=1 SV=1 - [K7EM11_HUMAN]	9.38	4	1	1	3																					8.74862	9.38	1	3
K7EKI8	Periplakin OS=Homo sapiens GN=PPL PE=1 SV=1 - [K7EKI8_HUMAN]	47.26	4	86	86	289	224.357	29.82	51	78	460.947	46.12	82	166	2.34228	0.57	1	1																					9.66984	2.28	4	4	98.9641	16.08	29	40
A0A0A0MSI0	Peroxiredoxin-1 (Fragment) OS=Homo sapiens GN=PRDX1 PE=1 SV=1 - [A0A0A0MSI0_HUMAN]	33.92	8	6	6	10	7.14045	16.96	3	3	4.46589	11.11	2	2	2.29719	6.43	1	1					2.50403	6.43	1	1	6.84345	12.28	2	3
Q4VXZ8	Peroxisomal 2,4-dienoyl-CoA reductase OS=Homo sapiens GN=DECR2 PE=1 SV=1 - [Q4VXZ8_HUMAN]	22.5	7	6	6	8																					19.825	22.5	6	8
A8MYT4	Phosphatidylinositol 3-kinase OS=Homo sapiens GN=PIK3C3 PE=1 SV=2 - [A8MYT4_HUMAN]	2.43	11	1	2	5																	4.84765	2.43	2	2
H0YCY1	Phosphatidylinositol-binding clathrin assembly protein (Fragment) OS=Homo sapiens GN=PICALM PE=1 SV=1 - [H0YCY1_HUMAN]	4.1	8	1	1	1													2.04313	4.1	1	1
O14939	Phospholipase D2 OS=Homo sapiens GN=PLD2 PE=1 SV=2 - [PLD2_HUMAN]	2.25	6	2	2	2									4.74055	2.25	2	2
A0A0G2JHC2	Phostensin OS=Homo sapiens GN=PPP1R18 PE=1 SV=1 - [A0A0G2JHC2_HUMAN]	22.68	3	10	10	24	14.5873	13.38	5	5	15.4455	10.93	5	6	26.0214	13.87	7	10									2.02693	1.31	1	1													2.30089	1.79	1	1	2.65894	3.75	1
Q14BN3	PKP1 protein OS=Homo sapiens GN=PKP1 PE=2 SV=1 - [Q14BN3_HUMAN]	2.4	4	1	1	1
Q99959	Plakophilin-2 OS=Homo sapiens GN=PKP2 PE=1 SV=2 - [PKP2_HUMAN]	33.26	5	27	27	102	13.6401	5.45	4	5	23.8132	13.05	9	10	178.088	30.87	26	62									2.36524	1.25	1	1									2.01938	1.25	1	1	2.03562	1.25	1	1	50.2807	17.25	16
Q9Y446	Plakophilin-3 OS=Homo sapiens GN=PKP3 PE=1 SV=1 - [PKP3_HUMAN]	29.36	6	19	19	54	47.2777	21.83	14	17	27.3557	13.55	9	11	67.6555	20.08	13	25																													2.36296	1.88	1
Q99569	Plakophilin-4 OS=Homo sapiens GN=PKP4 PE=1 SV=2 - [PKP4_HUMAN]	8.81	6	8	8	9	10.3988	4.28	4	4	7.56187	3.61	3	3	4.17764	1.93	2	2
A0A0F7G8J1	Plasminogen OS=Homo sapiens GN=PLG PE=2 SV=1 - [A0A0F7G8J1_HUMAN]	1.98	3	2	2	3													6.61094	1.98	2	3
Q14651	Plastin-1 OS=Homo sapiens GN=PLS1 PE=1 SV=2 - [PLSI_HUMAN]	19.87	8	7	11	21									2.34862	2.23	1	1	44.472	19.87	11	18
D3DUR0	Pleckstrin homology domain containing, family G (With RhoGef domain) member 6, isoform CRA_a OS=Homo sapiens GN=PLEKHG6 PE=4 SV=1 - [D3DUR0_HUMAN]	2.28	3	2	2	2									4.45658	2.28	2	2
A1L390	Pleckstrin homology domain-containing family G member 3 OS=Homo sapiens GN=PLEKHG3 PE=1 SV=1 - [PKHG3_HUMAN]	3.36	2	3	3	4	2.83584	1.39	1	1	7.82553	3.36	3	3
Q86SQ0	Pleckstrin homology-like domain family B member 2 OS=Homo sapiens GN=PHLDB2 PE=1 SV=2 - [PHLB2_HUMAN]	16.6	13	18	18	38	39.5128	12.69	13	14	56.3423	16.6	18	23																													2.25259	1.12	1	1
E9PMV1	Plectin (Fragment) OS=Homo sapiens GN=PLEC PE=1 SV=1 - [E9PMV1_HUMAN]	54.91	6	2	42	454	829.779	52.49	40	257	91.7053	29.45	18	33	6.7416	4.84	3	3																					462.735	43.1	30	154	18.1483	7.54	4	7
Q8WXV6	Plectin isoform 1a (Fragment) OS=Homo sapiens GN=PLEC1 PE=2 SV=1 - [Q8WXV6_HUMAN]	37.84	1	2	2	9	30.0022	37.84	2	8	2.83164	35.14	1	1
Q15149	Plectin OS=Homo sapiens GN=PLEC PE=1 SV=3 - [PLEC_HUMAN]	68.83	17	373	422	4662	6826.66	66.95	393	1999	2262.5	41.46	204	733	159.273	9.29	42	66	106.721	4.23	20	45	13.9659	1.28	6	6	24.6749	1.6	8	10									4043.5	57.26	331	1349	1227.85	29.12	132	421	32.3039	2.05	10
Q96CP5	PMPCB protein (Fragment) OS=Homo sapiens GN=PMPCB PE=2 SV=2 - [Q96CP5_HUMAN]	18.13	11	7	7	11																	29.5442	18.13	7	9
Q9BZU1	PNAS-20 OS=Homo sapiens PE=2 SV=1 - [Q9BZU1_HUMAN]	15.19	4	1	1	1																					2.61101	15.19	1	1
Q15365	Poly(rC)-binding protein 1 OS=Homo sapiens GN=PCBP1 PE=1 SV=2 - [PCBP1_HUMAN]	6.74	1	2	2	2	2.13983	3.65	1	1																	2.23609	3.09	1	1
H3BSS4	Poly(rC)-binding protein 2 (Fragment) OS=Homo sapiens GN=PCBP2 PE=1 SV=1 - [H3BSS4_HUMAN]	5.98	6	1	1	1																					2.03021	5.98	1	1
K7EK45	Polypyrimidine tract-binding protein 1 (Fragment) OS=Homo sapiens GN=PTBP1 PE=1 SV=1 - [K7EK45_HUMAN]	8.98	3	1	1	1																	2.34495	8.98	1	1
F5H265	Polyubiquitin-C (Fragment) OS=Homo sapiens GN=UBC PE=1 SV=1 - [F5H265_HUMAN]	63.09	42	4	4	84	49.6581	51.01	3	17	51.7877	63.09	4	19	39.9361	63.09	4	16	9.58562	33.56	2	4	7.49588	33.56	2	3	4.38536	24.16	2	2	29.6432	63.09	4	12					6.57641	38.93	2	3	14.2483	51.01	3	6
P0CG39	POTE ankyrin domain family member J OS=Homo sapiens GN=POTEJ PE=3 SV=1 - [POTEJ_HUMAN]	9.83	36	3	10	402	53.3223	3.28	3	17	72.4062	3.28	3	23	114.656	5.11	5	37	43.1529	3.28	3	14	367.126	9.83	10	112	188.218	5.68	5	60	6.64655	1.25	1	2	9.93752	1.25	1	3	8.12985	2.22	2	3	11.7447	2.22	2	4	16.3198	2.22	2
B7ZLX4	PPP1R9A protein OS=Homo sapiens GN=PPP1R9A PE=2 SV=1 - [B7ZLX4_HUMAN]	6.79	4	5	7	18	14.3443	3.85	4	5	18.4481	5.05	5	7	4.8894	2.02	2	2																					2.2526	1.19	1	1	7.41854	3.21	3	3
P02545	Prelamin-A/C OS=Homo sapiens GN=LMNA PE=1 SV=1 - [LMNA_HUMAN]	55.27	10	36	37	187	25.9257	17.62	9	9	65.2914	33.43	17	22	129.481	38.7	24	45	229.457	50.9	33	78	3.20176	2.41	1	1													4.75399	4.07	2	2	9.7668	7.68	4	4	21.3728	12.65	7
Q9UMS4	Pre-mRNA-processing factor 19 OS=Homo sapiens GN=PRPF19 PE=1 SV=1 - [PRP19_HUMAN]	5.36	2	2	2	2																	5.46909	5.36	2	2
Q6P2Q9	Pre-mRNA-processing-splicing factor 8 OS=Homo sapiens GN=PRPF8 PE=1 SV=2 - [PRP8_HUMAN]	3.51	7	8	8	8	19.8761	3.51	8	8
P46087	Probable 28S rRNA (cytosine(4447)-C(5))-methyltransferase OS=Homo sapiens GN=NOP2 PE=1 SV=2 - [NOP2_HUMAN]	8.74	6	6	6	6									14.7381	8.74	6	6
Q92841	Probable ATP-dependent RNA helicase DDX17 OS=Homo sapiens GN=DDX17 PE=1 SV=2 - [DDX17_HUMAN]	13.31	6	5	9	22	7.9283	4.94	3	3	7.6277	4.66	3	3	7.82564	4.53	3	3	23.2356	7.27	5	9																	2.26579	1.65	1	1	2.79917	1.65	1	1	2.01159	1.65	1
H0Y8L8	Probable ATP-dependent RNA helicase DDX41 (Fragment) OS=Homo sapiens GN=DDX41 PE=1 SV=1 - [H0Y8L8_HUMAN]	6.36	5	1	1	1													2.15371	6.36	1	1
H7C2V1	Procollagen-lysine,2-oxoglutarate 5-dioxygenase 3 (Fragment) OS=Homo sapiens GN=PLOD3 PE=1 SV=1 - [H7C2V1_HUMAN]	8.89	6	2	2	2									4.46412	8.89	2	2
C9JW96	Prohibitin (Fragment) OS=Homo sapiens GN=PHB PE=1 SV=2 - [C9JW96_HUMAN]	32.93	11	8	8	12																					27.847	32.93	8	12
F5GY37	Prohibitin-2 OS=Homo sapiens GN=PHB2 PE=1 SV=1 - [F5GY37_HUMAN]	47.19	9	12	12	27																					62.1184	47.19	12	24
P12004	Proliferating cell nuclear antigen OS=Homo sapiens GN=PCNA PE=1 SV=1 - [PCNA_HUMAN]	5.75	3	1	1	2																					4.81253	5.75	1	2
I3L4P1	Proline-, glutamic acid- and leucine-rich protein 1 (Fragment) OS=Homo sapiens GN=PELP1 PE=1 SV=6 - [I3L4P1_HUMAN]	18.18	9	2	2	2					4.49513	18.18	2	2
B0YJ74	Proteasome subunit alpha type OS=Homo sapiens GN=PSMA8 PE=3 SV=1 - [B0YJ74_HUMAN]	5.19	5	1	1	1																									2.16838	5.19	1	1
E9PNR9	Protein arginine N-methyltransferase 1 (Fragment) OS=Homo sapiens GN=PRMT1 PE=1 SV=1 - [E9PNR9_HUMAN]	6.88	9	1	1	1																					2.02488	6.88	1	1
O14744	Protein arginine N-methyltransferase 5 OS=Homo sapiens GN=PRMT5 PE=1 SV=4 - [ANM5_HUMAN]	13.34	13	10	10	32									2.00141	1.57	1	1	47.7931	13.19	9	19
E5RJS1	Protein EFR3 homolog A (Fragment) OS=Homo sapiens GN=EFR3A PE=1 SV=1 - [E5RJS1_HUMAN]	14.29	2	2	2	2									4.51331	14.29	2	2
Q5T0W9	Protein FAM83B OS=Homo sapiens GN=FAM83B PE=1 SV=1 - [FA83B_HUMAN]	8.51	1	7	7	12	9.93796	4.95	4	4	11.6463	6.23	5	5	6.8817	3.07	3	3
Q6ZRV2	Protein FAM83H OS=Homo sapiens GN=FAM83H PE=1 SV=3 - [FA83H_HUMAN]	29.35	4	27	27	76	32.3936	13.06	10	10	133.918	27.31	25	43	33.9591	10.77	9	11																					2.69259	1.36	1	1	30.0397	9.67	8	11
J3KS54	Protein flightless-1 homolog OS=Homo sapiens GN=FLII PE=1 SV=1 - [J3KS54_HUMAN]	20.43	8	1	10	23	5.6896	1.71	1	2	54.4712	20.43	10	20																													2.18221	1.71	1	1
Q13045	Protein flightless-1 homolog OS=Homo sapiens GN=FLII PE=1 SV=2 - [FLII_HUMAN]	19.78	12	12	21	48	8.05287	1.81	2	3	108.741	19.78	21	39																													14.1772	4.57	5	6
A0A075B6R9	Protein IGKV2D-24 (Fragment) OS=Homo sapiens GN=IGKV2D-24 PE=4 SV=1 - [A0A075B6R9_HUMAN]	13.33	2	1	2	45	2.20826	5.83	1	1	8.26472	5.83	1	4	4.2485	5.83	1	2	2.11921	5.83	1	1	4.86868	5.83	1	2	2.13497	5.83	1	1	23.3335	13.33	2	11	4.16658	5.83	1	2	4.19324	5.83	1	2	4.13174	13.33	2	2	2.07045	5.83	1
A0A087X0P6	Protein IGKV2D-29 OS=Homo sapiens GN=IGKV2D-29 PE=1 SV=1 - [A0A087X0P6_HUMAN]	22.55	23	2	3	290	6.37169	19.61	2	2	40.8448	22.55	3	14	21.7669	19.61	2	7	14.4275	19.61	2	5	23.35	19.61	2	7	18.6033	19.61	2	6	254.262	22.55	3	90	25.1331	19.61	2	8	13.8108	19.61	2	5	45.2304	22.55	3	15	18.2004	19.61	2
E9PIY1	Protein kinase C and casein kinase substrate in neurons protein 3 OS=Homo sapiens GN=PACSIN3 PE=1 SV=1 - [E9PIY1_HUMAN]	9.69	9	3	3	3																	5.23195	6.25	2	2
Q969G5	Protein kinase C delta-binding protein OS=Homo sapiens GN=PRKCDBP PE=1 SV=3 - [PRDBP_HUMAN]	3.45	2	1	1	1																					2.07758	3.45	1	1
H0YB56	Protein LYRIC (Fragment) OS=Homo sapiens GN=MTDH PE=1 SV=1 - [H0YB56_HUMAN]	4.91	3	1	1	1													2.20291	4.91	1	1
F5H6P7	Protein mago nashi homolog 2 OS=Homo sapiens GN=MAGOHB PE=4 SV=1 - [F5H6P7_HUMAN]	10.78	3	1	1	1																													2.4043	10.78	1	1
B2RAH5	Protein phosphatase 1 regulatory subunit OS=Homo sapiens PE=2 SV=1 - [B2RAH5_HUMAN]	26.89	11	30	30	82	40.4709	13.98	12	14	124.204	26.89	30	46	38.1144	14.08	13	15																									16.2053	7.38	6	7
Q8WYL5	Protein phosphatase Slingshot homolog 1 OS=Homo sapiens GN=SSH1 PE=1 SV=2 - [SSH1_HUMAN]	6.77	2	4	4	4					11.6562	6.77	4	4
Q14690	Protein RRP5 homolog OS=Homo sapiens GN=PDCD11 PE=1 SV=3 - [RRP5_HUMAN]	4.49	3	7	7	9	13.5459	3.58	5	5	9.20007	2.41	4	4
B2R4M6	Protein S100 OS=Homo sapiens PE=2 SV=1 - [B2R4M6_HUMAN]	31.58	2	3	3	8									2.54764	11.4	1	1					7.64623	24.56	2	2	8.4429	18.42	2	3					6.05545	11.4	1	2
B2R5H0	Protein S100 OS=Homo sapiens PE=2 SV=1 - [B2R5H0_HUMAN]	6.67	2	1	1	1	2.54782	6.67	1	1
P60903	Protein S100-A10 OS=Homo sapiens GN=S100A10 PE=1 SV=2 - [S10AA_HUMAN]	10.31	3	1	1	1																													2.4978	10.31	1	1
Q96FQ6	Protein S100-A16 OS=Homo sapiens GN=S100A16 PE=1 SV=1 - [S10AG_HUMAN]	11.65	1	1	1	1	3.20157	11.65	1	1
P05109	Protein S100-A8 OS=Homo sapiens GN=S100A8 PE=1 SV=1 - [S10A8_HUMAN]	23.66	1	2	2	2	5.33292	23.66	2	2
A0A0G2JMS7	Protein scribble homolog OS=Homo sapiens GN=SCRIB PE=1 SV=1 - [A0A0G2JMS7_HUMAN]	0.9	4	1	1	1	2.22844	0.9	1	1
E7ERC8	Protein SEC13 homolog (Fragment) OS=Homo sapiens GN=SEC13 PE=1 SV=1 - [E7ERC8_HUMAN]	12.79	8	1	1	1																					2.38562	12.79	1	1
A0A0C4DFV9	Protein SET OS=Homo sapiens GN=SET PE=1 SV=1 - [A0A0C4DFV9_HUMAN]	3.76	6	1	1	1																					2.07647	3.76	1	1
P61619	Protein transport protein Sec61 subunit alpha isoform 1 OS=Homo sapiens GN=SEC61A1 PE=1 SV=2 - [S61A1_HUMAN]	4.62	9	2	2	2																					4.76549	4.62	2	2
Q14517	Protocadherin Fat 1 OS=Homo sapiens GN=FAT1 PE=1 SV=2 - [FAT1_HUMAN]	0.65	2	2	2	2	4.7951	0.65	2	2
Q6NVV1	Putative 60S ribosomal protein L13a protein RPL13AP3 OS=Homo sapiens GN=RPL13AP3 PE=5 SV=1 - [R13P3_HUMAN]	10.78	7	1	1	3																									7.04854	10.78	1	3
H7BXY3	Putative ATP-dependent RNA helicase DHX30 OS=Homo sapiens GN=DHX30 PE=1 SV=1 - [H7BXY3_HUMAN]	4.46	3	5	5	6					13.6296	4.46	5	6
Q8TBT6	Putative uncharacterized protein (Fragment) OS=Homo sapiens PE=2 SV=1 - [Q8TBT6_HUMAN]	3.81	2	1	1	1																									2.69083	3.81	1	1
Q53SY7	Putative uncharacterized protein CAD (Fragment) OS=Homo sapiens GN=CAD PE=3 SV=1 - [Q53SY7_HUMAN]	7.62	5	14	14	15	34.993	7.21	13	14																													2.15858	0.42	1	1
Q4ZG72	Putative uncharacterized protein DDX18 (Fragment) OS=Homo sapiens GN=DDX18 PE=3 SV=1 - [Q4ZG72_HUMAN]	6.04	3	2	3	4					2.51799	1.83	1	1	7.09206	6.04	3	3
Q658X5	Putative uncharacterized protein DKFZp666F1010 (Fragment) OS=Homo sapiens GN=DKFZp666F1010 PE=2 SV=1 - [Q658X5_HUMAN]	2.7	4	1	1	1									2.00497	2.7	1	1
Q5HYL6	Putative uncharacterized protein DKFZp686E1899 OS=Homo sapiens GN=DKFZp686E1899 PE=2 SV=1 - [Q5HYL6_HUMAN]	49.15	10	16	16	48																	119.343	49.15	16	37
Q63HQ8	Putative uncharacterized protein DKFZp686M21196 OS=Homo sapiens GN=DKFZp686M21196 PE=2 SV=1 - [Q63HQ8_HUMAN]	38.11	3	1	17	55	16.3876	13.96	5	6	7.30771	9.06	3	3	4.58371	6.79	2	2	87.7593	36.79	16	31	2.16658	3.21	1	1	2.09459	2.26	1	1
Q63HM4	Putative uncharacterized protein DKFZp686P18250 OS=Homo sapiens GN=DKFZp686P18250 PE=2 SV=1 - [Q63HM4_HUMAN]	5.41	13	4	4	7	4.8303	2.9	2	2	2.34757	1.19	1	1	9.0676	3.69	3	4
Q7Z3K9	Putative uncharacterized protein DKFZp781L0540 (Fragment) OS=Homo sapiens GN=DKFZp781L0540 PE=1 SV=1 - [Q7Z3K9_HUMAN]	5.38	9	4	4	5					7.01781	4.26	3	3	4.41467	2.63	2	2
Q4ZG77	Putative uncharacterized protein PSMD14 (Fragment) OS=Homo sapiens GN=PSMD14 PE=4 SV=1 - [Q4ZG77_HUMAN]	8.44	2	1	1	1																					2.82687	8.44	1	1
J3KTA8	Pyrroline-5-carboxylate reductase 1, mitochondrial (Fragment) OS=Homo sapiens GN=PYCR1 PE=1 SV=1 - [J3KTA8_HUMAN]	14.29	14	1	1	1																					2.03694	14.29	1	1
Q8WUW7	Pyruvate kinase (Fragment) OS=Homo sapiens GN=PKM2 PE=2 SV=2 - [Q8WUW7_HUMAN]	2.33	8	1	1	1	2.11093	2.33	1	1
P46940	Ras GTPase-activating-like protein IQGAP1 OS=Homo sapiens GN=IQGAP1 PE=1 SV=1 - [IQGA1_HUMAN]	26.07	23	40	40	81	63.5018	12.37	19	25	127.633	24.5	36	49																									2.04583	0.66	1	1	15.1723	4.77	6	6
A4D2P2	Ras-related C3 botulinum toxin substrate 1 (Rho family, small GTP binding protein Rac1) OS=Homo sapiens GN=RAC1 PE=3 SV=1 - [A4D2P2_HUMAN]	31.76	11	5	5	10																									4.28107	6.76	1	2	14.8591	31.76	5	6
H3BMH2	Ras-related protein Rab-11A (Fragment) OS=Homo sapiens GN=RAB11A PE=3 SV=1 - [H3BMH2_HUMAN]	5.16	7	1	1	1																									2.10875	5.16	1	1
F5H157	Ras-related protein Rab-35 (Fragment) OS=Homo sapiens GN=RAB35 PE=1 SV=1 - [F5H157_HUMAN]	23.24	88	4	4	7																									12.037	23.24	4	5
H7C3P7	Ras-related protein Ral-A (Fragment) OS=Homo sapiens GN=RALA PE=1 SV=1 - [H7C3P7_HUMAN]	24.39	6	2	3	5																									11.2149	24.39	3	4
C9J6B1	Ras-related protein Ral-B (Fragment) OS=Homo sapiens GN=RALB PE=1 SV=1 - [C9J6B1_HUMAN]	16.17	7	1	2	4																									7.34502	16.17	2	3
A0A075B6Q0	Ras-related protein Rap-1A (Fragment) OS=Homo sapiens GN=RAP1A PE=1 SV=1 - [A0A075B6Q0_HUMAN]	20.16	20	2	2	3																									5.24642	20.16	2	2
Q9Y3L5	Ras-related protein Rap-2c OS=Homo sapiens GN=RAP2C PE=1 SV=1 - [RAP2C_HUMAN]	10.93	9	2	2	5													4.04	4.92	1	2									2.60171	6.01	1	1
P10301	Ras-related protein R-Ras OS=Homo sapiens GN=RRAS PE=1 SV=1 - [RRAS_HUMAN]	9.63	3	1	2	4																									4.81085	9.63	2	2
A0A0C4DGH2	Ras-related protein R-Ras2 OS=Homo sapiens GN=RRAS2 PE=1 SV=1 - [A0A0C4DGH2_HUMAN]	11.33	5	1	2	3																									4.80817	11.33	2	2
B4DL04	Receptor protein-tyrosine kinase OS=Homo sapiens PE=2 SV=1 - [B4DL04_HUMAN]	6.42	23	4	4	4									8.95578	6.42	4	4
P18754	Regulator of chromosome condensation OS=Homo sapiens GN=RCC1 PE=1 SV=1 - [RCC1_HUMAN]	13.06	6	3	3	3																	10.8829	13.06	3	3
Q96TC7	Regulator of microtubule dynamics protein 3 OS=Homo sapiens GN=RMDN3 PE=1 SV=2 - [RMD3_HUMAN]	9.57	5	3	3	5					7.92614	9.57	3	3	2.05702	2.34	1	1					2.55094	3.62	1	1
C9JXZ7	Replication factor C subunit 4 (Fragment) OS=Homo sapiens GN=RFC4 PE=1 SV=1 - [C9JXZ7_HUMAN]	8.13	5	1	1	1																					2.34227	8.13	1	1
Q15293	Reticulocalbin-1 OS=Homo sapiens GN=RCN1 PE=1 SV=1 - [RCN1_HUMAN]	21.75	3	5	5	11																	29.1768	21.75	5	9
Q14257	Reticulocalbin-2 OS=Homo sapiens GN=RCN2 PE=1 SV=1 - [RCN2_HUMAN]	45.74	10	14	14	19																	52.3122	45.74	14	18
J7HBC9	Retinoic acid early transcript 1H (Fragment) OS=Homo sapiens GN=RAET1H PE=4 SV=1 - [J7HBC9_HUMAN]	24.14	15	2	2	4																					4.63429	24.14	2	2
A0A087WTU4	Rho GTPase-activating protein 23 (Fragment) OS=Homo sapiens GN=ARHGAP23 PE=1 SV=4 - [A0A087WTU4_HUMAN]	8.89	7	1	1	1	2.33869	8.89	1	1
K7EKR9	Ribonucleoprotein PTB-binding 1 (Fragment) OS=Homo sapiens GN=RAVER1 PE=1 SV=1 - [K7EKR9_HUMAN]	13.54	4	1	1	1									2.23338	13.54	1	1
I3L234	Ribosomal L1 domain-containing protein 1 (Fragment) OS=Homo sapiens GN=RSL1D1 PE=1 SV=1 - [I3L234_HUMAN]	12.24	8	1	1	1													2.67159	12.24	1	1
Q1JQ76	Ribosomal protein (Fragment) OS=Homo sapiens GN=RPL10A PE=2 SV=1 - [Q1JQ76_HUMAN]	17.96	3	3	3	3																									8.89641	17.96	3	3
E7EX53	Ribosomal protein L15 (Fragment) OS=Homo sapiens GN=RPL15 PE=1 SV=1 - [E7EX53_HUMAN]	12.03	7	2	2	2																									4.14241	12.03	2	2
Q32XH3	Ribosomal protein L18a-like protein OS=Homo sapiens PE=2 SV=1 - [Q32XH3_HUMAN]	9.56	8	1	1	1																									2.62981	9.56	1	1
B3KTM6	Ribosomal protein L5, isoform CRA_b OS=Homo sapiens GN=RPL5 PE=2 SV=1 - [B3KTM6_HUMAN]	7.69	3	2	2	2																					4.563	7.69	2	2
Q14684	Ribosomal RNA processing protein 1 homolog B OS=Homo sapiens GN=RRP1B PE=1 SV=3 - [RRP1B_HUMAN]	1.45	1	1	1	1	2.22144	1.45	1	1
Q14692	Ribosome biogenesis protein BMS1 homolog OS=Homo sapiens GN=BMS1 PE=1 SV=1 - [BMS1_HUMAN]	2.96	1	3	3	3					8.37696	2.96	3	3
Q8TDN6	Ribosome biogenesis protein BRX1 homolog OS=Homo sapiens GN=BRIX1 PE=1 SV=2 - [BRX1_HUMAN]	10.48	4	3	3	3																	7.66522	10.48	3	3
Q9GZL7	Ribosome biogenesis protein WDR12 OS=Homo sapiens GN=WDR12 PE=1 SV=2 - [WDR12_HUMAN]	6.15	1	2	2	2																	5.75404	6.15	2	2
Q9Y2P8	RNA 3'-terminal phosphate cyclase-like protein OS=Homo sapiens GN=RCL1 PE=1 SV=3 - [RCL1_HUMAN]	2.14	1	1	1	1																					2.13208	2.14	1	1
H3BPG5	RNA binding protein S1, serine-rich domain, isoform CRA_c OS=Homo sapiens GN=RNPS1 PE=1 SV=1 - [H3BPG5_HUMAN]	11.72	6	1	1	1																	2.75066	11.72	1	1
P38159	RNA-binding motif protein, X chromosome OS=Homo sapiens GN=RBMX PE=1 SV=3 - [RBMX_HUMAN]	21.99	13	8	8	10																	22.7978	21.99	8	9
Q96PK6	RNA-binding protein 14 OS=Homo sapiens GN=RBM14 PE=1 SV=2 - [RBM14_HUMAN]	14.95	3	9	9	21									6.51938	5.08	3	3	34.4321	12.71	8	14																									2.10883	1.79	1
E9PQU5	RNA-binding protein 25 (Fragment) OS=Homo sapiens GN=RBM25 PE=1 SV=1 - [E9PQU5_HUMAN]	3.29	2	1	1	1									2.08518	3.29	1	1
Q5QPM0	RNA-binding protein Raly (Fragment) OS=Homo sapiens GN=RALY PE=1 SV=6 - [Q5QPM0_HUMAN]	9.36	6	2	2	4																					8.83202	9.36	2	4
Q6IPH7	RPL14 protein OS=Homo sapiens GN=RPL14 PE=1 SV=1 - [Q6IPH7_HUMAN]	8.18	1	1	1	1																									3.42788	8.18	1	1
Q96IR1	RPS4X protein (Fragment) OS=Homo sapiens GN=RPS4X PE=2 SV=2 - [Q96IR1_HUMAN]	7.82	9	2	2	4																					5.01365	7.82	2	2	4.89883	3.7	1	2
A5D904	RPS9 protein (Fragment) OS=Homo sapiens GN=RPS9 PE=2 SV=1 - [A5D904_HUMAN]	9.73	2	1	1	1																									2.36321	9.73	1	1
A1A5C5	RRBP1 protein OS=Homo sapiens GN=RRBP1 PE=2 SV=1 - [A1A5C5_HUMAN]	3.33	7	2	2	2	5.1241	3.33	2	2
M0R0P1	rRNA 2'-O-methyltransferase fibrillarin (Fragment) OS=Homo sapiens GN=FBL PE=1 SV=1 - [M0R0P1_HUMAN]	21.05	11	5	5	8																					19.6393	21.05	5	7
B5BUB1	RuvB-like 1 (Fragment) OS=Homo sapiens GN=RUVBL1 PE=2 SV=1 - [B5BUB1_HUMAN]	29.82	6	10	10	11																	32.4732	27.41	9	10
B3KNL2	RuvB-like 2 (E. coli), isoform CRA_d OS=Homo sapiens GN=RUVBL2 PE=2 SV=1 - [B3KNL2_HUMAN]	16.32	6	6	6	6																	15.3424	16.32	6	6
C9JA20	Sarcolemmal membrane-associated protein (Fragment) OS=Homo sapiens GN=SLMAP PE=1 SV=1 - [C9JA20_HUMAN]	10.89	5	1	1	1	3.7163	10.89	1	1
Q9BYF7	SCCA2b OS=Homo sapiens GN=SCCA2 PE=2 SV=1 - [Q9BYF7_HUMAN]	9.21	11	3	3	3																	7.04775	9.21	3	3
Q8IX27	SE2-5L16 protein (Fragment) OS=Homo sapiens PE=2 SV=1 - [Q8IX27_HUMAN]	14.95	8	11	11	20	42.2632	14.95	11	15	9.64468	4.67	4	4																									2.04775	1.17	1	1
A4QN19	SEC16A protein (Fragment) OS=Homo sapiens GN=SEC16A PE=2 SV=1 - [A4QN19_HUMAN]	3.36	13	5	5	6	12.0191	3.36	5	5	2.27018	0.52	1	1
Q07955	Serine/arginine-rich splicing factor 1 OS=Homo sapiens GN=SRSF1 PE=1 SV=2 - [SRSF1_HUMAN]	17.34	8	4	4	8																					19.0039	17.34	4	8
Q5JRI1	Serine/arginine-rich-splicing factor 10 OS=Homo sapiens GN=SRSF10 PE=1 SV=1 - [Q5JRI1_HUMAN]	6.4	4	1	1	1																					2.11833	6.4	1	1
A0A087X2D0	Serine/arginine-rich-splicing factor 3 OS=Homo sapiens GN=SRSF3 PE=1 SV=1 - [A0A087X2D0_HUMAN]	12.63	2	1	1	1																									2.03976	12.63	1	1
A0A0B4J1Z1	Serine/arginine-rich-splicing factor 7 OS=Homo sapiens GN=SRSF7 PE=1 SV=1 - [A0A0B4J1Z1_HUMAN]	27.01	5	3	3	6																					13.7847	27.01	3	6
H0YIB4	Serine/arginine-rich-splicing factor 9 (Fragment) OS=Homo sapiens GN=SRSF9 PE=1 SV=6 - [H0YIB4_HUMAN]	9.17	3	1	1	1																									2.54008	9.17	1	1
Q9UPN1	Serine/threonine-protein phosphatase (Fragment) OS=Homo sapiens GN=PPP1CC PE=3 SV=1 - [Q9UPN1_HUMAN]	32.65	10	1	10	84	2.71849	4.76	1	1	2.64587	4.76	1	1	3.4728	4.76	1	1									168.332	32.65	10	60
Q96HS1	Serine/threonine-protein phosphatase PGAM5, mitochondrial OS=Homo sapiens GN=PGAM5 PE=1 SV=2 - [PGAM5_HUMAN]	13.15	2	4	4	13	2.49743	3.46	1	1					2.15686	3.46	1	1									19.778	13.15	4	8
P62136	Serine/threonine-protein phosphatase PP1-alpha catalytic subunit OS=Homo sapiens GN=PPP1CA PE=1 SV=1 - [PP1A_HUMAN]	40.61	10	4	13	101	2.71849	4.24	1	1	2.64587	4.24	1	1	3.4728	4.24	1	1									197.996	40.61	13	71
P62140	Serine/threonine-protein phosphatase PP1-beta catalytic subunit OS=Homo sapiens GN=PPP1CB PE=1 SV=3 - [PP1B_HUMAN]	34.25	11	3	11	88	2.71849	4.28	1	1	2.64587	4.28	1	1	3.4728	4.28	1	1									177.855	34.25	11	63
Q9BSV4	SFPQ protein (Fragment) OS=Homo sapiens GN=SFPQ PE=2 SV=2 - [Q9BSV4_HUMAN]	11.83	5	6	7	15									26.9394	10.57	6	10	4.07065	1.26	1	2	2.02464	1.26	1	1																					2.27434	1.89	1
B2RWP0	Signal-induced proliferation-associated 1 like 3 OS=Homo sapiens GN=SIPA1L3 PE=2 SV=1 - [B2RWP0_HUMAN]	18.42	7	24	25	38	75.9622	16.62	22	26	11.5378	3.93	5	5																									14.4466	4.55	6	6	1.63399	0.34	1	1
A0A024R7P5	Similar to Laminin receptor 1, isoform CRA_a OS=Homo sapiens GN=LOC388524 PE=3 SV=1 - [A0A024R7P5_HUMAN]	26.13	8	4	4	9																	9.59236	20.6	3	3	11.989	26.13	4	5
Q9BTT5	Similar to NADH dehydrogenase (Ubiquinone) 1 alpha subcomplex, 9 (39kD) (Fragment) OS=Homo sapiens PE=2 SV=1 - [Q9BTT5_HUMAN]	12.72	5	4	4	4																					9.14783	12.72	4	4
C9K0U8	Single-stranded DNA-binding protein, mitochondrial (Fragment) OS=Homo sapiens GN=SSBP1 PE=1 SV=1 - [C9K0U8_HUMAN]	12.4	6	1	1	1																													2.04704	12.4	1	1
A6H8W6	SIPA1L1 protein OS=Homo sapiens GN=SIPA1L1 PE=2 SV=1 - [A6H8W6_HUMAN]	21.91	9	30	31	45	67.8577	17.36	23	25	36.0077	9.21	14	15																									4.89238	1.16	2	2	6.34183	1.05	2	3
Q5T750	Skin-specific protein 32 OS=Homo sapiens GN=XP32 PE=1 SV=1 - [XP32_HUMAN]	3.2	1	1	1	1					2.26288	3.2	1	1
Q8IXJ3	Small nuclear ribonucleoprotein component OS=Homo sapiens GN=SNRP116 PE=2 SV=1 - [Q8IXJ3_HUMAN]	1.41	6	1	1	1									2.09702	1.41	1	1
K7EJB5	Small nuclear ribonucleoprotein Sm D2 OS=Homo sapiens GN=SNRPD2 PE=1 SV=1 - [K7EJB5_HUMAN]	16.67	2	1	1	2																													2.01664	16.67	1	1
P62318	Small nuclear ribonucleoprotein Sm D3 OS=Homo sapiens GN=SNRPD3 PE=1 SV=1 - [SMD3_HUMAN]	7.94	1	1	1	3																													8.68143	7.94	1	3
B1AN48	Small proline-rich protein 3 (Fragment) OS=Homo sapiens GN=SPRR3 PE=1 SV=6 - [B1AN48_HUMAN]	15.19	2	2	2	2	7.00275	15.19	2	2
O75691	Small subunit processome component 20 homolog OS=Homo sapiens GN=UTP20 PE=1 SV=3 - [UTP20_HUMAN]	1.11	2	3	3	3	6.85922	1.11	3	3
B7Z3V1	Sodium/potassium-transporting ATPase subunit alpha (Fragment) OS=Homo sapiens PE=2 SV=1 - [B7Z3V1_HUMAN]	7.45	27	7	7	10									24.0832	7.45	7	10
I3L4N6	Solute carrier family 12 member 4 OS=Homo sapiens GN=SLC12A4 PE=1 SV=1 - [I3L4N6_HUMAN]	0.96	3	1	1	1									2.42084	0.96	1	1
A0A024RBE8	Solute carrier family 25 (Mitochondrial carrier phosphate carrier), member 3, isoform CRA_a OS=Homo sapiens GN=SLC25A3 PE=3 SV=1 - [A0A024RBE8_HUMAN]	5.82	6	2	2	4																					7.41839	5.82	2	3
D3DSF7	SON DNA binding protein, isoform CRA_b OS=Homo sapiens GN=SON PE=4 SV=1 - [D3DSF7_HUMAN]	2.18	2	1	1	1	2.92815	2.18	1	1
Q9Y512	Sorting and assembly machinery component 50 homolog OS=Homo sapiens GN=SAMM50 PE=1 SV=3 - [SAM50_HUMAN]	37.74	3	15	15	24													2.09657	1.49	1	1	69.233	37.74	15	22
Q5QD01	SP-A receptor subunit SP-R210 alphaS OS=Homo sapiens GN=MYO18A PE=2 SV=1 - [Q5QD01_HUMAN]	20.24	5	1	26	37	91.72	20.24	26	33	2.21579	0.57	1	1																									6.53077	2.4	3	3
A0A0D9SGF6	Spectrin alpha chain, non-erythrocytic 1 OS=Homo sapiens GN=SPTAN1 PE=1 SV=1 - [A0A0D9SGF6_HUMAN]	53.12	12	127	127	475	889.232	51.8	122	293	231.347	29.02	62	83	6.57904	1.12	3	3	2.11388	0.36	1	1																	199.772	21.42	48	77	43.5454	6.81	15	18
Q01082	Spectrin beta chain, non-erythrocytic 1 OS=Homo sapiens GN=SPTBN1 PE=1 SV=2 - [SPTB2_HUMAN]	54.61	15	113	122	433	922.214	53.93	117	297	100.318	15.02	30	40	9.24816	2.12	4	4																					237.721	20.9	46	88	6.77654	0.76	2	3	2.00773	0.59	1
O15020	Spectrin beta chain, non-erythrocytic 2 OS=Homo sapiens GN=SPTBN2 PE=1 SV=3 - [SPTN2_HUMAN]	20.17	5	30	39	57	143.471	20.17	39	51	4.90496	1.05	2	2																									9.45006	1.84	4	4
P28290	Sperm-specific antigen 2 OS=Homo sapiens GN=SSFA2 PE=1 SV=3 - [SSFA2_HUMAN]	47.97	8	57	57	246	533.267	47.74	56	178	19.4178	7.31	8	8																									157.429	26.13	31	60
Q9Y657	Spindlin-1 OS=Homo sapiens GN=SPIN1 PE=1 SV=3 - [SPIN1_HUMAN]	3.82	1	1	1	1																					2.18042	3.82	1	1
Q5STU3	Spliceosome RNA helicase DDX39B OS=Homo sapiens GN=DDX39B PE=1 SV=2 - [Q5STU3_HUMAN]	6.82	29	2	2	2																	6.80097	6.82	2	2
O75533	Splicing factor 3B subunit 1 OS=Homo sapiens GN=SF3B1 PE=1 SV=3 - [SF3B1_HUMAN]	9.97	9	11	11	17					40.9393	9.97	11	16																													2.23974	0.69	1	1
Q14247	Src substrate cortactin OS=Homo sapiens GN=CTTN PE=1 SV=2 - [SRC8_HUMAN]	12.55	8	7	7	17					7.40104	4.18	2	3	14.2862	10.73	5	6	11.2853	8.55	4	5																									6.57531	7.27	3
Q92502	StAR-related lipid transfer protein 8 OS=Homo sapiens GN=STARD8 PE=1 SV=2 - [STAR8_HUMAN]	2.15	1	1	1	1																	2.29272	2.15	1	1
Q9UJZ1	Stomatin-like protein 2, mitochondrial OS=Homo sapiens GN=STOML2 PE=1 SV=1 - [STML2_HUMAN]	41.01	4	12	12	23																	68.973	41.01	12	22
H0Y6N5	SUN domain-containing protein 1 (Fragment) OS=Homo sapiens GN=SUN1 PE=1 SV=1 - [H0Y6N5_HUMAN]	11.51	10	7	7	7	18.0495	11.51	7	7
O95425	Supervillin OS=Homo sapiens GN=SVIL PE=1 SV=2 - [SVIL_HUMAN]	10.43	7	20	20	38	49.6978	10.12	19	19	36.7869	5.87	12	15																													8.66495	1.72	4	4
H3BNE1	Synaptosomal-associated protein 23 OS=Homo sapiens GN=SNAP23 PE=1 SV=1 - [H3BNE1_HUMAN]	24.74	10	2	2	3																	5.08625	24.74	2	2					2.06438	10.31	1	1
Q05CK9	SYNCRIP protein (Fragment) OS=Homo sapiens GN=SYNCRIP PE=2 SV=1 - [Q05CK9_HUMAN]	7.73	11	4	4	6									2.30531	2.65	1	1	10.5877	5.08	3	4
A7MD96	SYNPO protein (Fragment) OS=Homo sapiens GN=SYNPO PE=2 SV=1 - [A7MD96_HUMAN]	9.81	3	7	7	12	9.52451	4.85	4	4	6.56343	3.38	3	3	13.1041	5.86	4	5
Q4KMQ1	Taperin OS=Homo sapiens GN=TPRN PE=1 SV=2 - [TPRN_HUMAN]	5.77	1	3	3	6					2.05885	1.41	1	1	9.96023	5.77	3	4																													2.32342	1.83	1
A0A087WXQ5	TAR DNA-binding protein 43 (Fragment) OS=Homo sapiens GN=TARDBP PE=1 SV=1 - [A0A087WXQ5_HUMAN]	6	14	1	1	1																	2.43557	6	1	1
A0JLS5	TBL3 protein (Fragment) OS=Homo sapiens GN=TBL3 PE=2 SV=1 - [A0JLS5_HUMAN]	4.39	3	2	2	2									5.66819	4.39	2	2
P17987	T-complex protein 1 subunit alpha OS=Homo sapiens GN=TCP1 PE=1 SV=1 - [TCPA_HUMAN]	5.04	10	3	3	3													7.16927	5.04	3	3
B7Z2F4	T-complex protein 1 subunit delta OS=Homo sapiens PE=2 SV=1 - [B7Z2F4_HUMAN]	6.68	5	2	2	2																	5.59149	6.68	2	2
B4DUR8	T-complex protein 1 subunit gamma OS=Homo sapiens GN=CCT3 PE=1 SV=1 - [B4DUR8_HUMAN]	3.8	5	2	2	3													7.03584	3.8	2	3
G3V470	Telomerase protein component 1 OS=Homo sapiens GN=TEP1 PE=1 SV=1 - [G3V470_HUMAN]	1.01	3	1	1	1
F8W7T0	Testin (Fragment) OS=Homo sapiens GN=TES PE=1 SV=1 - [F8W7T0_HUMAN]	15.19	6	1	1	1																					2.30377	15.19	1	1
Q86V81	THO complex subunit 4 OS=Homo sapiens GN=ALYREF PE=1 SV=3 - [THOC4_HUMAN]	4.28	2	1	1	2																					5.33593	4.28	1	2
Q05D20	THRAP3 protein (Fragment) OS=Homo sapiens GN=THRAP3 PE=2 SV=1 - [Q05D20_HUMAN]	21.98	4	1	5	10					17.8999	21.98	5	7	2.15547	2.41	1	1																									4.41593	2.41	1	2
Q6ZMP0	Thrombospondin type-1 domain-containing protein 4 OS=Homo sapiens GN=THSD4 PE=2 SV=2 - [THSD4_HUMAN]	1.87	2	2	2	2									4.2691	1.87	2	2
A0A024RBH7	Thymopoietin, isoform CRA_a OS=Homo sapiens GN=TMPO PE=4 SV=1 - [A0A024RBH7_HUMAN]	15.65	7	4	4	6					2.377	3.77	1	1	4.95912	7.25	2	2					8.7268	12.17	3	3
Q9Y2W1	Thyroid hormone receptor-associated protein 3 OS=Homo sapiens GN=THRAP3 PE=1 SV=2 - [TR150_HUMAN]	11.41	1	5	9	15					30.4304	11.41	9	12	2.15547	0.94	1	1																									4.41593	0.94	1	2
G5E9E7	Tight junction protein 1 (Zona occludens 1), isoform CRA_e OS=Homo sapiens GN=TJP1 PE=1 SV=1 - [G5E9E7_HUMAN]	35.52	9	1	53	198	93.3908	17.79	24	32	358.104	34.4	51	117																									4.96654	1.54	2	2	121.637	18.74	26	47
A0A024R233	Tight junction protein 2 (Zona occludens 2), isoform CRA_a OS=Homo sapiens GN=TJP2 PE=4 SV=1 - [A0A024R233_HUMAN]	10.92	7	10	10	10					26.6949	10.92	10	10
Q07157	Tight junction protein ZO-1 OS=Homo sapiens GN=TJP1 PE=1 SV=3 - [ZO1_HUMAN]	34.67	8	1	53	192	89.446	16.36	23	31	345.386	33.58	51	114																									4.96654	1.49	2	2	114.669	17.28	25	45
Q2VPE5	TJP3 protein (Fragment) OS=Homo sapiens GN=TJP3 PE=2 SV=2 - [Q2VPE5_HUMAN]	15.16	4	11	11	29	26.3189	10.69	8	9	19.4431	8.83	7	8	25.283	13.3	10	10																					2.05948	0.76	1	1					2.30884	1.31	1
B9EG90	Topoisomerase (DNA) I OS=Homo sapiens GN=TOP1 PE=2 SV=1 - [B9EG90_HUMAN]	10.85	12	8	8	13									22.6804	10.85	8	10																													6.59711	2.48	2
H7BYN3	Transcription factor A, mitochondrial (Fragment) OS=Homo sapiens GN=TFAM PE=1 SV=1 - [H7BYN3_HUMAN]	4.57	4	1	1	1																									2.42633	4.57	1	1
O00268	Transcription initiation factor TFIID subunit 4 OS=Homo sapiens GN=TAF4 PE=1 SV=2 - [TAF4_HUMAN]	3.69	3	3	3	3					6.14123	2.4	2	2																													2.15101	1.29	1	1
G3V0E5	Transferrin receptor (P90, CD71), isoform CRA_c OS=Homo sapiens GN=TFRC PE=1 SV=1 - [G3V0E5_HUMAN]	6.63	5	4	4	5					9.23562	6.63	4	4																													2.16318	1.47	1	1
Q8TD43	Transient receptor potential cation channel subfamily M member 4 OS=Homo sapiens GN=TRPM4 PE=1 SV=1 - [TRPM4_HUMAN]	0.82	1	1	1	1					2.38796	0.82	1	1
P55072	Transitional endoplasmic reticulum ATPase OS=Homo sapiens GN=VCP PE=1 SV=4 - [TERA_HUMAN]	6.95	11	5	5	7									17.0736	6.95	5	7
P55084	Trifunctional enzyme subunit beta, mitochondrial OS=Homo sapiens GN=HADHB PE=1 SV=3 - [ECHB_HUMAN]	18.78	19	8	8	11																	20.153	18.78	8	8
F5H7S3	Tropomyosin alpha-1 chain OS=Homo sapiens GN=TPM1 PE=1 SV=2 - [F5H7S3_HUMAN]	35.51	25	5	10	25	2.60481	4.08	1	1									2.13631	4.08	1	1					60.7325	35.51	10	20
Q5VU61	Tropomyosin alpha-3 chain OS=Homo sapiens GN=TPM3 PE=1 SV=2 - [Q5VU61_HUMAN]	55.16	10	1	16	34													2.02123	4.48	1	1					79.0697	55.16	16	28
P67936	Tropomyosin alpha-4 chain OS=Homo sapiens GN=TPM4 PE=1 SV=3 - [TPM4_HUMAN]	27.82	19	3	9	23	2.60481	4.03	1	1									2.13631	4.03	1	1					55.0112	27.82	9	18
Q53GA7	Tubulin alpha 6 variant (Fragment) OS=Homo sapiens PE=2 SV=1 - [Q53GA7_HUMAN]	55.23	26	8	21	147	73.2498	32.74	13	26	52.6102	29.4	10	19	33.4166	14.92	6	12	7.95043	2.23	1	3	167.206	53.67	19	48	7.70141	6.68	2	3									10.5983	5.35	2	4	13.0426	10.91	4	5	2.54418	2.23	1
P68366	Tubulin alpha-4A chain OS=Homo sapiens GN=TUBA4A PE=1 SV=1 - [TBA4A_HUMAN]	43.75	12	5	18	100	54.8454	20.76	9	19	37.8282	17.41	6	13	26.4064	10.71	4	9					113.859	42.19	16	33	7.70141	6.7	2	3									2.63094	3.13	1	1	6.15484	6.7	2	2
P07437	Tubulin beta chain OS=Homo sapiens GN=TUBB PE=1 SV=2 - [TBB5_HUMAN]	61.71	60	4	21	146	47.5809	28.15	10	18	46.9266	32.66	12	18	43.0804	16.22	6	16					199.507	61.71	21	61	2.04754	2.25	1	1									6.69715	7.21	3	3	9.13218	7.66	3	4	2.38002	2.7	1
P68371	Tubulin beta-4B chain OS=Homo sapiens GN=TUBB4B PE=1 SV=1 - [TBB4B_HUMAN]	58.2	50	3	20	133	38.7392	21.35	8	15	39.6017	25.84	10	15	42.3094	16.18	6	16					184.916	58.2	20	56	2.04754	2.25	1	1									6.26486	7.19	3	3	9.13218	7.64	3	4
Q5CAQ5	Tumor rejection antigen (Gp96) 1 OS=Homo sapiens GN=TRA1 PE=2 SV=1 - [Q5CAQ5_HUMAN]	8.48	9	5	7	8					2.51431	1.5	1	1	16.6149	8.48	6	7
F8VS81	Twinfilin-1 (Fragment) OS=Homo sapiens GN=TWF1 PE=1 SV=1 - [F8VS81_HUMAN]	4.47	2	1	1	1																					3.37604	4.47	1	1
D6RG15	Twinfilin-2 OS=Homo sapiens GN=TWF2 PE=1 SV=1 - [D6RG15_HUMAN]	6.69	3	1	1	1																	4.74995	6.69	1	1
Q701L7	Type II hair keratin 2 OS=Homo sapiens GN=KRTHB2 PE=2 SV=1 - [Q701L7_HUMAN]	3.7	2	2	2	13													20.2672	3.7	2	7	2.80627	1.95	1	1					2.06342	1.95	1	1
Q6NUK7	Tyrosine-protein kinase (Fragment) OS=Homo sapiens GN=LYN PE=2 SV=1 - [Q6NUK7_HUMAN]	25.09	110	1	12	16													4.4805	1.37	1	2	25.8227	21.65	10	10
A8K379	Tyrosine-protein kinase OS=Homo sapiens PE=2 SV=1 - [A8K379_HUMAN]	28.71	112	1	12	16													4.4805	1.56	1	2	26.6784	24.8	10	10
B2RA70	Tyrosine-protein kinase OS=Homo sapiens PE=2 SV=1 - [B2RA70_HUMAN]	14	116	6	7	25					6.96643	5.52	3	3	6.75725	5.34	3	3	24.263	7.55	4	10	7.40933	7	3	3
M0R0G9	U1 small nuclear ribonucleoprotein A OS=Homo sapiens GN=SNRPA PE=1 SV=1 - [M0R0G9_HUMAN]	9.2	10	1	1	1																					2.20654	9.2	1	1
H0YMA0	U2 small nuclear ribonucleoprotein A' (Fragment) OS=Homo sapiens GN=SNRPA1 PE=1 SV=1 - [H0YMA0_HUMAN]	14.08	7	2	2	4																									8.79317	14.08	2	4
B9A008	U3 small nucleolar ribonucleoprotein protein IMP4 (Fragment) OS=Homo sapiens GN=IMP4 PE=1 SV=1 - [B9A008_HUMAN]	5.81	4	1	1	2																					4.86286	5.81	1	2
Q8TED0	U3 small nucleolar RNA-associated protein 15 homolog OS=Homo sapiens GN=UTP15 PE=1 SV=3 - [UTP15_HUMAN]	5.02	2	2	2	2																	4.65646	5.02	2	2
O43818	U3 small nucleolar RNA-interacting protein 2 OS=Homo sapiens GN=RRP9 PE=1 SV=1 - [U3IP2_HUMAN]	7.58	1	3	3	3																	7.70818	7.58	3	3
O75643	U5 small nuclear ribonucleoprotein 200 kDa helicase OS=Homo sapiens GN=SNRNP200 PE=1 SV=2 - [U520_HUMAN]	3.14	6	6	6	7	2.13891	0.56	1	1	13.9269	2.57	5	6
B7ZKM7	UACA protein OS=Homo sapiens GN=UACA PE=2 SV=1 - [B7ZKM7_HUMAN]	1.76	5	2	2	2	5.24222	1.76	2	2
H7BZK6	Ubiquitin carboxyl-terminal hydrolase 46 OS=Homo sapiens GN=USP46 PE=1 SV=1 - [H7BZK6_HUMAN]	2.36	3	1	1	1																					2.12472	2.36	1	1
Q9H943	Uncharacterized protein C10orf68 OS=Homo sapiens GN=C10orf68 PE=2 SV=2 - [CJ068_HUMAN]	1.11	2	1	1	1	2.0726	1.11	1	1
Q9BY89	Uncharacterized protein KIAA1671 OS=Homo sapiens GN=KIAA1671 PE=1 SV=2 - [K1671_HUMAN]	45.24	1	65	65	146	288.284	43.8	64	97	72.8383	18.27	24	26																									53.4874	10.96	15	20	6.68152	2.05	3	3
A0A0B4J2E5	Uncharacterized protein OS=Homo sapiens PE=1 SV=1 - [A0A0B4J2E5_HUMAN]	2.07	4	2	2	2									4.5456	2.07	2	2
E9PDF6	Unconventional myosin-Ib OS=Homo sapiens GN=MYO1B PE=1 SV=1 - [E9PDF6_HUMAN]	42.91	17	46	46	328	119.73	28.46	27	43	216.483	36.86	37	78	364.42	35.77	41	126	2.06842	0.9	1	1																	21.2881	4.97	5	9	45.0227	13.73	14	18	135.283	17.52	22
F5H6E2	Unconventional myosin-Ic OS=Homo sapiens GN=MYO1C PE=1 SV=1 - [F5H6E2_HUMAN]	47.83	11	9	55	476	128.023	28.39	25	45	291.412	41.1	39	103	595.874	42.64	51	202																					7.07365	3.18	3	3	68.1029	20.4	20	28	253.169	26.66	31
O94832	Unconventional myosin-Id OS=Homo sapiens GN=MYO1D PE=1 SV=2 - [MYO1D_HUMAN]	42.35	9	42	42	188	41.7263	13.92	13	17	62.7713	21.87	19	25	317.06	41.25	41	120																									2.22087	0.8	1	1	57.7065	10.74	12
Q12965	Unconventional myosin-Ie OS=Homo sapiens GN=MYO1E PE=1 SV=2 - [MYO1E_HUMAN]	22.56	9	21	21	44					36.5475	13.81	13	15	68.5264	19.58	19	28																													2.38438	0.99	1
A0A0A0MR36	Unconventional myosin-Vb (Fragment) OS=Homo sapiens GN=MYO5B PE=1 SV=1 - [A0A0A0MR36_HUMAN]	17.31	3	1	14	18	40.7029	17.31	14	15																													7.01693	4.35	3	3
Q9ULV0	Unconventional myosin-Vb OS=Homo sapiens GN=MYO5B PE=1 SV=3 - [MYO5B_HUMAN]	16.07	10	10	26	36	73.6408	16.07	26	27	4.43324	1.24	2	2																									16.3418	4.06	6	7
Q9NQX4	Unconventional myosin-Vc OS=Homo sapiens GN=MYO5C PE=1 SV=2 - [MYO5C_HUMAN]	3.21	6	2	5	9	14.1305	3.21	5	5	4.43324	1.32	2	2																									4.82029	1.32	2	2
A0A0A0MRM8	Unconventional myosin-VI OS=Homo sapiens GN=MYO6 PE=1 SV=1 - [A0A0A0MRM8_HUMAN]	52.43	6	65	65	310	142.857	26.98	30	47	557.469	51.72	64	183	24.4282	6.07	7	10																					11.4532	4.39	5	5	186.001	30.57	34	65
Q96H55	Unconventional myosin-XIX OS=Homo sapiens GN=MYO19 PE=1 SV=2 - [MYO19_HUMAN]	9.28	9	7	7	14	10.3345	5.67	4	4	9.82045	4.85	4	4	11.4751	4.02	4	5																					2.0976	0.93	1	1
A0A0D9SFK2	Unconventional myosin-XVIIIa OS=Homo sapiens GN=MYO18A PE=1 SV=1 - [A0A0D9SFK2_HUMAN]	24.63	9	17	42	59	152.739	24.63	42	53	2.21579	0.44	1	1																									11.2911	3.29	5	5
Q92738	USP6 N-terminal-like protein OS=Homo sapiens GN=USP6NL PE=1 SV=3 - [US6NL_HUMAN]	3.5	2	2	2	6									18.2472	3.5	2	6
A0A024RAV5	V-Ki-ras2 Kirsten rat sarcoma viral oncogene homolog, isoform CRA_b OS=Homo sapiens GN=KRAS PE=1 SV=1 - [A0A024RAV5_HUMAN]	18.62	13	3	3	5																									11.1894	18.62	3	5
P21796	Voltage-dependent anion-selective channel protein 1 OS=Homo sapiens GN=VDAC1 PE=1 SV=2 - [VDAC1_HUMAN]	47.7	4	12	13	77	2.63816	3.89	1	1					2.21525	3.89	1	1	7.25459	7.42	2	3	2.4706	3.53	1	1	217.069	47.7	13	63	2.24625	3.89	1	1
A0A0A0MR02	Voltage-dependent anion-selective channel protein 2 (Fragment) OS=Homo sapiens GN=VDAC2 PE=1 SV=1 - [A0A0A0MR02_HUMAN]	39.01	7	10	10	106	12.3423	15.25	4	5	10.4305	18.79	4	4	15.9555	22.34	5	6	71.3547	25.18	6	25	12.3164	18.79	5	5	160.581	39.01	10	46
Q9Y277	Voltage-dependent anion-selective channel protein 3 OS=Homo sapiens GN=VDAC3 PE=1 SV=1 - [VDAC3_HUMAN]	37.81	7	9	10	55	2.61641	3.89	1	1	2.22268	3.89	1	1	2.17294	3.89	1	1	27.0368	25.8	5	10	12.8647	19.43	4	4	78.2711	37.81	10	29	18.0687	19.43	4	7
C9JE82	Voltage-dependent calcium channel subunit alpha-2/delta-2 OS=Homo sapiens GN=CACNA2D2 PE=1 SV=1 - [C9JE82_HUMAN]	3.23	3	3	3	3					6.79885	3.23	3	3
C9JA17	V-type proton ATPase catalytic subunit A (Fragment) OS=Homo sapiens GN=ATP6V1A PE=1 SV=6 - [C9JA17_HUMAN]	6.52	3	1	1	1													2.41487	6.52	1	1
K7EQW2	V-type proton ATPase subunit a OS=Homo sapiens GN=ATP6V0A1 PE=1 SV=1 - [K7EQW2_HUMAN]	16.18	8	1	1	1									2.0754	16.18	1	1
Q9UNX4	WD repeat-containing protein 3 OS=Homo sapiens GN=WDR3 PE=1 SV=1 - [WDR3_HUMAN]	2.23	1	2	2	2									4.38195	2.23	2	2
A0A0A0MTB8	WD repeat-containing protein 36 OS=Homo sapiens GN=WDR36 PE=1 SV=1 - [A0A0A0MTB8_HUMAN]	2.91	2	2	2	2									4.49032	2.91	2	2
Q15061	WD repeat-containing protein 43 OS=Homo sapiens GN=WDR43 PE=1 SV=3 - [WDR43_HUMAN]	2.95	2	2	2	2									4.39837	2.95	2	2
Q8TAF3	WD repeat-containing protein 48 OS=Homo sapiens GN=WDR48 PE=1 SV=1 - [WDR48_HUMAN]	3.69	1	2	2	2									4.6388	3.69	2	2
Q2TAY7	WD40 repeat-containing protein SMU1 OS=Homo sapiens GN=SMU1 PE=1 SV=2 - [SMU1_HUMAN]	1.95	1	1	1	1																	3.4342	1.95	1	1
P13010	X-ray repair cross-complementing protein 5 OS=Homo sapiens GN=XRCC5 PE=1 SV=3 - [XRCC5_HUMAN]	9.56	5	9	9	12									26.8978	9.56	9	11																													2.08549	1.37	1
B1AHC9	X-ray repair cross-complementing protein 6 OS=Homo sapiens GN=XRCC6 PE=1 SV=1 - [B1AHC9_HUMAN]	8.23	6	4	4	8									2.73854	2.5	1	1	17.7252	8.23	4	7
Q6PKI6	YBX1 protein (Fragment) OS=Homo sapiens GN=YBX1 PE=2 SV=1 - [Q6PKI6_HUMAN]	7.14	6	1	1	1																	3.65293	7.14	1	1
H0Y704	Zinc finger protein 185 (Fragment) OS=Homo sapiens GN=ZNF185 PE=1 SV=2 - [H0Y704_HUMAN]	40.63	4	1	13	28	13.4411	18.53	5	5	12.2626	14.96	4	5	42.8749	27.68	10	16																													5.1018	6.47	2
O15231	Zinc finger protein 185 OS=Homo sapiens GN=ZNF185 PE=1 SV=3 - [ZN185_HUMAN]	34.83	6	6	18	38	15.7342	13.06	6	6	14.4263	10.74	5	6	62.5182	26.42	15	24																													5.1018	4.21	2
I3L1H9	Zymogen granule protein 16 homolog B (Fragment) OS=Homo sapiens GN=ZG16B PE=1 SV=1 - [I3L1H9_HUMAN]	23.19	5	1	1	4	14.5894	23.19	1	4
[truncated: 24 more columns]
